# Supplementary material for: Revisiting Polymorphic Diversity of Aminoglycoside N-Acetyltransferase AAC(6′)-Ib Based on Bacterial Genomes of Human, Animal, and Environmental Origins
Source: Front Microbiol. 2018 Aug 10;9:1831. doi: 10.3389/fmicb.2018.01831 (PMC6095969; doi:10.3389/fmicb.2018.01831)
Supplement: Supplementary file 4 [file Table_1.XLSX]

## Sheet: Supplementary Table 1
Supplementary Table 1. Taxonomy and BioSample information of bacterial strains harbouring aac(6')-Ib or its variants from the NCBI genome databases
Genome database	GenBank accession No.	Biosample accession No.	Cellular Localization	Variant	Taxonomy information				Attributes from Biosample											Origin
					Class	Order	Family	Genus	Collection Year	E_biome	E_feature	E_material	Country	Host	Host disease	Host health	Host sex	Isolation source	GPS	Origin1	Origin2	Origin3
Draft	MOKJ01000144.1	SAMN05928994		IbL	Gammaproteobacteria	Enterobacterales	Enterobacteriaceae	Escherichia	2015				China	chicken				cecum from slaughterhouse		Animal	Chicken	Intestine/Rectum/Feces
Draft	MOKK01000103.1	SAMN05928995		IbL	Gammaproteobacteria	Enterobacterales	Enterobacteriaceae	Escherichia	2015				China	chicken				cecum from slaughterhouse		Animal	Chicken	Intestine/Rectum/Feces
Draft	MOKL01000099.1	SAMN05928996		cr	Gammaproteobacteria	Enterobacterales	Enterobacteriaceae	Escherichia	2015				China	chicken				cecum from slaughterhouse		Animal	Chicken	Intestine/Rectum/Feces
Draft	MOKM01000097.1	SAMN05928997		cr	Gammaproteobacteria	Enterobacterales	Enterobacteriaceae	Escherichia	2015				China	chicken				cecum from slaughterhouse		Animal	Chicken	Intestine/Rectum/Feces
Draft	NBWC01000002.1	SAMN06675396		Ib	Gammaproteobacteria	Pseudomonadales	Pseudomonadaceae	Pseudomonas	2014				China	chicken				cloaca swab		Animal	Chicken	Intestine/Rectum/Feces
Draft	NBWC01000073.1	SAMN06675396		Ib	Gammaproteobacteria	Pseudomonadales	Pseudomonadaceae	Pseudomonas	2014				China	chicken				cloaca swab		Animal	Chicken	Intestine/Rectum/Feces
Draft	NBWB01000070.1	SAMN06675397		Ib	Gammaproteobacteria	Pseudomonadales	Pseudomonadaceae	Pseudomonas	2014				China	chicken				cloaca swab		Animal	Chicken	Intestine/Rectum/Feces
Draft	MOEU01000085.1	SAMN05928849		cr	Gammaproteobacteria	Enterobacterales	Enterobacteriaceae	Escherichia	2014				China	chicken				cloaca swabs from commercial farm		Animal	Chicken	Intestine/Rectum/Feces
Draft	MOEW01000110.1	SAMN05928851		cr	Gammaproteobacteria	Enterobacterales	Enterobacteriaceae	Escherichia	2014				China	chicken				cloaca swabs from commercial farm		Animal	Chicken	Intestine/Rectum/Feces
Draft	MOEZ01000125.1	SAMN05928854		cr	Gammaproteobacteria	Enterobacterales	Enterobacteriaceae	Escherichia	2014				China	chicken				cloaca swabs from commercial farm		Animal	Chicken	Intestine/Rectum/Feces
Draft	MOFD01000164.1	SAMN05928858		cr	Gammaproteobacteria	Enterobacterales	Enterobacteriaceae	Escherichia	2014				China	chicken				cloaca swabs from commercial farm		Animal	Chicken	Intestine/Rectum/Feces
Draft	MOFH01000121.1	SAMN05928862		IbL	Gammaproteobacteria	Enterobacterales	Enterobacteriaceae	Escherichia	2014				China	chicken				cloaca swabs from commercial farm		Animal	Chicken	Intestine/Rectum/Feces
Draft	MOFJ01000081.1	SAMN05928864		IbL	Gammaproteobacteria	Enterobacterales	Enterobacteriaceae	Escherichia	2014				China	chicken				cloaca swabs from commercial farm		Animal	Chicken	Intestine/Rectum/Feces
Draft	MOFK01000063.1	SAMN05928865		IbL	Gammaproteobacteria	Enterobacterales	Enterobacteriaceae	Escherichia	2014				China	chicken				cloaca swabs from commercial farm		Animal	Chicken	Intestine/Rectum/Feces
Draft	MOFN01000084.1	SAMN05928868		cr	Gammaproteobacteria	Enterobacterales	Enterobacteriaceae	Escherichia	2015				China	chicken				cloaca swabs from commercial farm		Animal	Chicken	Intestine/Rectum/Feces
Draft	MOFO01000090.1	SAMN05928869		cr	Gammaproteobacteria	Enterobacterales	Enterobacteriaceae	Escherichia	2015				China	chicken				cloaca swabs from commercial farm		Animal	Chicken	Intestine/Rectum/Feces
Draft	MOFP01000093.1	SAMN05928870		cr	Gammaproteobacteria	Enterobacterales	Enterobacteriaceae	Escherichia	2015				China	chicken				cloaca swabs from commercial farm		Animal	Chicken	Intestine/Rectum/Feces
Draft	MOFQ01000110.1	SAMN05928871		cr	Gammaproteobacteria	Enterobacterales	Enterobacteriaceae	Escherichia	2015				China	chicken				cloaca swabs from commercial farm		Animal	Chicken	Intestine/Rectum/Feces
Draft	MOFW01000089.1	SAMN05928877		cr	Gammaproteobacteria	Enterobacterales	Enterobacteriaceae	Escherichia	2015				China	chicken				cloaca swabs from commercial farm		Animal	Chicken	Intestine/Rectum/Feces
Draft	MOFZ01000131.1	SAMN05928880		cr	Gammaproteobacteria	Enterobacterales	Enterobacteriaceae	Escherichia	2015				China	chicken				cloaca swabs from commercial farm		Animal	Chicken	Intestine/Rectum/Feces
Draft	MOGB01000078.1	SAMN05928882		cr	Gammaproteobacteria	Enterobacterales	Enterobacteriaceae	Escherichia	2015				China	chicken				cloaca swabs from commercial farm		Animal	Chicken	Intestine/Rectum/Feces
Draft	MOGJ01000068.1	SAMN05928890		cr	Gammaproteobacteria	Enterobacterales	Enterobacteriaceae	Escherichia	2015				China	chicken				cloaca swabs from commercial farm		Animal	Chicken	Intestine/Rectum/Feces
Draft	MOHM01000111.1	SAMN05928900		cr	Gammaproteobacteria	Enterobacterales	Enterobacteriaceae	Escherichia	2015				China	chicken				cloaca swabs from commercial farm		Animal	Chicken	Intestine/Rectum/Feces
Draft	MOGZ01000108.1	SAMN05928908		cr	Gammaproteobacteria	Enterobacterales	Enterobacteriaceae	Escherichia	2015				China	chicken				cloaca swabs from commercial farm		Animal	Chicken	Intestine/Rectum/Feces
Draft	MOHG01000041.1	SAMN05928914		IbL	Gammaproteobacteria	Enterobacterales	Enterobacteriaceae	Escherichia	2015				China	chicken				cloaca swabs from commercial farm		Animal	Chicken	Intestine/Rectum/Feces
Draft	MOHH01000108.1	SAMN05928915		IbL	Gammaproteobacteria	Enterobacterales	Enterobacteriaceae	Escherichia	2015				China	chicken				cloaca swabs from commercial farm		Animal	Chicken	Intestine/Rectum/Feces
Draft	MOHI01000105.1	SAMN05928916		IbL	Gammaproteobacteria	Enterobacterales	Enterobacteriaceae	Escherichia	2015				China	chicken				cloaca swabs from commercial farm		Animal	Chicken	Intestine/Rectum/Feces
Draft	MOHJ01000074.1	SAMN05928917		IbL	Gammaproteobacteria	Enterobacterales	Enterobacteriaceae	Escherichia	2015				China	chicken				cloaca swabs from commercial farm		Animal	Chicken	Intestine/Rectum/Feces
Draft	MOHK01000099.1	SAMN05928918		IbL	Gammaproteobacteria	Enterobacterales	Enterobacteriaceae	Escherichia	2015				China	chicken				cloaca swabs from commercial farm		Animal	Chicken	Intestine/Rectum/Feces
Draft	MOHL01000127.1	SAMN05928919		IbL	Gammaproteobacteria	Enterobacterales	Enterobacteriaceae	Escherichia	2015				China	chicken				cloaca swabs from commercial farm		Animal	Chicken	Intestine/Rectum/Feces
Draft	MOHN01000056.1	SAMN05928920		IbL	Gammaproteobacteria	Enterobacterales	Enterobacteriaceae	Escherichia	2015				China	chicken				cloaca swabs from commercial farm		Animal	Chicken	Intestine/Rectum/Feces
Draft	MOHR01000153.1	SAMN05928924		cr	Gammaproteobacteria	Enterobacterales	Enterobacteriaceae	Escherichia	2015				China	chicken				cloaca swabs from commercial farm		Animal	Chicken	Intestine/Rectum/Feces
Draft	MOHY01000190.1	SAMN05928931		cr	Gammaproteobacteria	Enterobacterales	Enterobacteriaceae	Escherichia	2015				China	chicken				cloaca swabs from commercial farm		Animal	Chicken	Intestine/Rectum/Feces
Draft	MOKX01000070.1	SAMN05929008		cr	Gammaproteobacteria	Enterobacterales	Enterobacteriaceae	Escherichia	2014				China	chicken				cloaca swabs from commercial farm		Animal	Chicken	Intestine/Rectum/Feces
Draft	MOKZ01000084.1	SAMN05929010		cr	Gammaproteobacteria	Enterobacterales	Enterobacteriaceae	Escherichia	2015				China	chicken				cloaca swabs from commercial farm		Animal	Chicken	Intestine/Rectum/Feces
Draft	MOLE01000119.1	SAMN05929015		cr	Gammaproteobacteria	Enterobacterales	Enterobacteriaceae	Escherichia	2015				China	chicken				cloaca swabs from commercial farm		Animal	Chicken	Intestine/Rectum/Feces
Draft	NIZX01000086.1	SAMN07198924		cr	Gammaproteobacteria	Enterobacterales	Enterobacteriaceae	Escherichia	2013				Nigeria					chicken		Animal	chicken
Draft	MTCP01000040.1	SAMN06215934		cr	Gammaproteobacteria	Enterobacterales	Enterobacteriaceae	Citrobacter	2015				China	chicken						Animal	Chicken
Complete	NZ_CP022451.1	SAMN07344413	Plasmid	cr	Gammaproteobacteria	Enterobacterales	Enterobacteriaceae	Salmonella	2013				China					chicken	34.73 N 113.70 E	Animal	Chicken
Complete	NZ_CP015725.1	SAMN04961653	Plasmid	cr	Gammaproteobacteria	Enterobacterales	Enterobacteriaceae	Salmonella	2014				China					chicken carcass		Animal	Chicken
Draft	LVLV01000031.1	SAMN04376731		cr	Gammaproteobacteria	Enterobacterales	Enterobacteriaceae	Escherichia	2011				China	Bos taurus				feces		Animal	Cow	Intestine/Rectum/Feces
Draft	LVMC01000039.1	SAMN04376738		cr	Gammaproteobacteria	Enterobacterales	Enterobacteriaceae	Escherichia	2011				China	Bos taurus				feces		Animal	Cow	Intestine/Rectum/Feces
Draft	JYKB01000114.1	SAMN02949651		cr	Gammaproteobacteria	Enterobacterales	Enterobacteriaceae	Escherichia	2009				Germany	Bos taurus		healthy		healthy cow feces		Animal	Cow	Intestine/Rectum/Feces
Draft	NHPY01000056.1	SAMN07137393		cr	Gammaproteobacteria	Enterobacterales	Enterobacteriaceae	Escherichia	2015				Canada	Bos taurus				manure		Animal	Cow
Draft	LRXE01000018.1	SAMN04273111		cr	Gammaproteobacteria	Enterobacterales	Enterobacteriaceae	Escherichia	2010				Czech Republic	Corvus frugilegus					49.323 N 16.2859 E	Animal	Crow
Draft	LRXF01000061.1	SAMN04273112		cr	Gammaproteobacteria	Enterobacterales	Enterobacteriaceae	Escherichia	2010				Serbia	Corvus frugilegus					44.48 N 20.28 E	Animal	Crow
Draft	LJGE01000117.1	SAMN04026676		cr	Gammaproteobacteria	Enterobacterales	Enterobacteriaceae	Escherichia	2013				Germany	dog				feces		Animal	Dog	Intestine/Rectum/Feces
Draft	LJGF01000126.1	SAMN04026677		cr	Gammaproteobacteria	Enterobacterales	Enterobacteriaceae	Escherichia	2013				Germany	dog				feces		Animal	Dog	Intestine/Rectum/Feces
Draft	LJGG01000131.1	SAMN04026678		cr	Gammaproteobacteria	Enterobacterales	Enterobacteriaceae	Escherichia	2013				Germany	dog				feces		Animal	Dog	Intestine/Rectum/Feces
Draft	LJGH01000076.1	SAMN04026679		cr	Gammaproteobacteria	Enterobacterales	Enterobacteriaceae	Escherichia	2013				Germany	dog				feces		Animal	Dog	Intestine/Rectum/Feces
Draft	NBMT01000103.1	SAMN06651639		cr	Gammaproteobacteria	Enterobacterales	Enterobacteriaceae	Klebsiella	2015				Brazil	Canine	Pneumonia			respiratory tract	7.0178 S 37.275 W	Animal	Dog	Respiratory
Draft	MOJT01000090.1	SAMN05928978		IbL	Gammaproteobacteria	Enterobacterales	Enterobacteriaceae	Escherichia	2015				China	dog				anal swabs from chicken commercial farm		Animal	Dog
Draft	LRXI01000135.1	SAMN04452068		cr	Gammaproteobacteria	Enterobacterales	Enterobacteriaceae	Escherichia	2009				Portugal	Tursiops truncatus						Animal	Dolphin
Draft	LRXJ01000047.1	SAMN04452069		cr	Gammaproteobacteria	Enterobacterales	Enterobacteriaceae	Escherichia	2011				Portugal	Tursiops truncatus						Animal	Dolphin
Draft	LBBM01000065.1	SAMN03465348		cr	Gammaproteobacteria	Enterobacterales	Enterobacteriaceae	Escherichia	2007				China	duck	colibacillosis			brain of duck	31.51 N 117.49 E	Animal	Duck	etc
Draft	NMJY01000099.1	SAMN05439483		cr	Gammaproteobacteria	Enterobacterales	Enterobacteriaceae	Escherichia	2011				USA	Anas platyrhynchos				feces		Animal	Duck	Intestine/Rectum/Feces
Complete	NZ_CP007592.1	SAMN02673556		cr	Gammaproteobacteria	Enterobacterales	Enterobacteriaceae	Escherichia	2011				China	duck	healthy isolation source			rectum of clinical healthy adult laying duck	31.10 N 105.08 E	Animal	Duck	Intestine/Rectum/Feces
Draft	NBWA01000115.1	SAMN06675398		Ib	Gammaproteobacteria	Pseudomonadales	Pseudomonadaceae	Pseudomonas	2014				China	fly				commercial farm		Animal	Fly
Draft	NBWA01000083.1	SAMN06675398		Ib	Gammaproteobacteria	Pseudomonadales	Pseudomonadaceae	Pseudomonas	2014				China	fly				commercial farm		Animal	Fly
Draft	MOID01000108.1	SAMN05928936		Ib	Gammaproteobacteria	Enterobacterales	Enterobacteriaceae	Escherichia	2015				China	fly				from chicken commercial farm		Animal	Fly
Draft	MOIK01000148.1	SAMN05928943		IbL	Gammaproteobacteria	Enterobacterales	Enterobacteriaceae	Escherichia	2015				China	fly				from chicken commercial farm		Animal	Fly
Draft	MOIS01000189.1	SAMN05928951		cr	Gammaproteobacteria	Enterobacterales	Enterobacteriaceae	Escherichia	2015				China	fly				from chicken commercial farm		Animal	Fly
Draft	MOIX01000140.1	SAMN05928956		cr	Gammaproteobacteria	Enterobacterales	Enterobacteriaceae	Escherichia	2015				China	fly				from chicken commercial farm		Animal	Fly
Draft	MOJC01000113.1	SAMN05928961		cr	Gammaproteobacteria	Enterobacterales	Enterobacteriaceae	Escherichia	2015				China	fly				from chicken commercial farm		Animal	Fly
Draft	LJGD01000209.1	SAMN04026675		cr	Gammaproteobacteria	Enterobacterales	Enterobacteriaceae	Escherichia	2012				Germany	bean goose				feces		Animal	Goose	Intestine/Rectum/Feces
Draft	NOGH01000048.1	SAMN04279485		Ib	Gammaproteobacteria	Enterobacterales	Enterobacteriaceae	Escherichia	2007				USA	Equus caballus				bladder		Animal	Horse	etc
Draft	NOGH01000054.1	SAMN04279485		IbL	Gammaproteobacteria	Enterobacterales	Enterobacteriaceae	Escherichia	2007				USA	Equus caballus				bladder		Animal	Horse	etc
Draft	NMCD01000101.1	SAMN05440277		cr	Gammaproteobacteria	Enterobacterales	Enterobacteriaceae	Escherichia	2012				Czech Republic	Equus caballus				Pleural fluid		Animal	Horse	etc
Draft	NMCC01000099.1	SAMN05440276		cr	Gammaproteobacteria	Enterobacterales	Enterobacteriaceae	Escherichia	2012				Czech Republic	Equus caballus				lung		Animal	Horse	Respiratory
Draft	MWKP01000047.1	SAMN06434887		Ib	Gammaproteobacteria	Pseudomonadales	Pseudomonadaceae	Pseudomonas	2013				Brazil	Magellanic penguin	pododermatitis			footpad infection	23.9863 S 46.3084 W	Animal	Penguin	etc
Complete	NZ_CP011062.1	SAMN02580208	Plasmid	cr	Gammaproteobacteria	Enterobacterales	Enterobacteriaceae	Escherichia	2011				China	pheasant				pheasant duodenum	26.2472 N 119.0831 E	Animal	Pheasant
Draft	MLFW01000070.1	SAMN05912850		Ib	Gammaproteobacteria	Enterobacterales	Enterobacteriaceae	Salmonella	2016				Germany					Piglet		Animal	Pig	etc
Draft	NNYQ01000124.1	SAMN05604797		cr	Gammaproteobacteria	Enterobacterales	Enterobacteriaceae	Escherichia	1983				USA	Sus scrofa scrofa				pleural cavity		Animal	Pig	etc
Draft	LVMZ01000157.1	SAMN04376761		cr	Gammaproteobacteria	Enterobacterales	Enterobacteriaceae	Escherichia	2014				China	Sus scrofa				feces		Animal	Pig	Intestine/Rectum/Feces
Draft	NNYP01000078.1	SAMN04902855		Ib	Gammaproteobacteria	Enterobacterales	Enterobacteriaceae	Escherichia	2012				USA	Sus scrofa				IntestineLarge		Animal	Pig	Intestine/Rectum/Feces
Draft	NNYP01000102.1	SAMN04902855		IbL	Gammaproteobacteria	Enterobacterales	Enterobacteriaceae	Escherichia	2012				USA	Sus scrofa				IntestineLarge		Animal	Pig	Intestine/Rectum/Feces
Draft	LVNE01000039.1	SAMN04376766		cr	Gammaproteobacteria	Enterobacterales	Enterobacteriaceae	Escherichia	2012				China	Sus scrofa				rectum		Animal	Pig	Intestine/Rectum/Feces
Draft	LVNT01000016.1	SAMN04376781		IbL	Gammaproteobacteria	Enterobacterales	Enterobacteriaceae	Escherichia	2012				China	Sus scrofa				rectum		Animal	Pig	Intestine/Rectum/Feces
Draft	LVNW01000022.1	SAMN04376784		cr	Gammaproteobacteria	Enterobacterales	Enterobacteriaceae	Escherichia	2012				China	Sus scrofa				rectum		Animal	Pig	Intestine/Rectum/Feces
Draft	LVNX01000076.1	SAMN04376785		cr	Gammaproteobacteria	Enterobacterales	Enterobacteriaceae	Escherichia	2004				China	Sus scrofa				rectum		Animal	Pig	Intestine/Rectum/Feces
Draft	LVOD01000027.1	SAMN04376791		cr	Gammaproteobacteria	Enterobacterales	Enterobacteriaceae	Escherichia	2012				China	Sus scrofa				rectum		Animal	Pig	Intestine/Rectum/Feces
Draft	LVOR01000001.1	SAMN04376805		cr	Gammaproteobacteria	Enterobacterales	Enterobacteriaceae	Escherichia	2012				China	Sus scrofa				rectum		Animal	Pig	Intestine/Rectum/Feces
Draft	LVOT01000019.1	SAMN04376807		cr	Gammaproteobacteria	Enterobacterales	Enterobacteriaceae	Escherichia	2012				China	Sus scrofa				rectum		Animal	Pig	Intestine/Rectum/Feces
Draft	LJCG01000087.1	SAMN04002438		cr	Gammaproteobacteria	Enterobacterales	Enterobacteriaceae	Escherichia	2014				China	swine	respiratory diseases			lung	43.88 N 125.35 E	Animal	Pig	Respiratory
Draft	NEFW01000044.1	SAMN06649984		cr	Gammaproteobacteria	Enterobacterales	Enterobacteriaceae	Citrobacter	2014				China	swine						Animal	Pig
Complete	NZ_CP022170.1	SAMN07276469	Plasmid	cr	Gammaproteobacteria	Aeromonadales	Aeromonadaceae	Aeromonas	2015				China	Atlantic salmon				The RAS Atlantic Salmon facility	37.52 N 121.39 E	Animal	Salmon
Complete	NZ_CP022176.1	SAMN07276874	Plasmid	cr	Gammaproteobacteria	Aeromonadales	Aeromonadaceae	Aeromonas	2014				China	Atlantic salmon				The RAS Atlantic Salmon facility	37.52 N 121.39 E	Animal	Salmon
Complete	NZ_CP022170.1	SAMN07276469	Plasmid	Ib	Gammaproteobacteria	Aeromonadales	Aeromonadaceae	Aeromonas	2015				China	Atlantic salmon				The RAS Atlantic Salmon facility	37.52 N 121.39 E	Animal	Salmon
Complete	NZ_CP022170.1	SAMN07276469	Plasmid	Ib	Gammaproteobacteria	Aeromonadales	Aeromonadaceae	Aeromonas	2015				China	Atlantic salmon				The RAS Atlantic Salmon facility	37.52 N 121.39 E	Animal	Salmon
Draft	LJOF01000017.1	SAMN04038590		cr	Gammaproteobacteria	Enterobacterales	Enterobacteriaceae	Citrobacter	2014				China	Scrippsiella trochoidea				dinoflagellate		Animal	dinoflagellate
Draft	LJSQ01000014.1	SAMN04088747		cr	Gammaproteobacteria	Enterobacterales	Enterobacteriaceae	Citrobacter	2014				China	Scrippsiella trochoidea						Animal	dinoflagellate
Draft	NCVW01000058.1	SAMN06717779		cr	Gammaproteobacteria	Enterobacterales	Enterobacteriaceae	Klebsiella	2016				Brazil					brown mussels (Perna perna)	23.9728 S 46.3849 W	Animal	Shell
Draft	NDYX01000101.1	SAMN06717780		IbL	Gammaproteobacteria	Enterobacterales	Enterobacteriaceae	Escherichia	2016				Brazil					brown mussels (Perna perna)	23.976 S 46.3726 W	Animal	Shell
Draft	NCVX01000019.1	SAMN06717781		cr	Gammaproteobacteria	Enterobacterales	Enterobacteriaceae	Klebsiella	2016				Brazil					oysters (Crassostrea spp.)	23.9878 S 46.2951 W	Animal	Shell
Draft	AROS01000189.1	SAMN06677857		cr	Gammaproteobacteria	Enterobacterales	Enterobacteriaceae	Salmonella	2010				China	scallop						Animal	Shell
Draft	MOKU01000082.1	SAMN05929005		cr	Gammaproteobacteria	Enterobacterales	Enterobacteriaceae	Escherichia	2015				China	swallow				faeces swabs of swallow from chicken commercial farm		Animal	swallow	Intestine/Rectum/Feces
Draft	NBVZ01000039.1	SAMN06675399		Ib	Gammaproteobacteria	Pseudomonadales	Pseudomonadaceae	Pseudomonas	2014				China	swallow				feces swab		Animal	swallow	Intestine/Rectum/Feces
Draft	NBVZ01000065.1	SAMN06675399		Ib	Gammaproteobacteria	Pseudomonadales	Pseudomonadaceae	Pseudomonas	2014				China	swallow				feces swab		Animal	swallow	Intestine/Rectum/Feces
Draft	LJGB01000097.1	SAMN04026672		cr	Gammaproteobacteria	Enterobacterales	Enterobacteriaceae	Escherichia	2012				Germany	mute swan				feces		Animal	Swan	Intestine/Rectum/Feces
Draft	LJGC01000116.1	SAMN04026673		cr	Gammaproteobacteria	Enterobacterales	Enterobacteriaceae	Escherichia	2012				Germany	mute swan				feces		Animal	Swan	Intestine/Rectum/Feces
Draft	NMDC01000116.1	SAMN05439516		cr	Gammaproteobacteria	Enterobacterales	Enterobacteriaceae	Escherichia	2011				USA	Cetacea				feces		Animal	Whale	Intestine/Rectum/Feces
Draft	NMCK01000104.1	SAMN05439565		cr	Gammaproteobacteria	Enterobacterales	Enterobacteriaceae	Escherichia	2012				USA	Cetacea				feces		Animal	Whale	Intestine/Rectum/Feces
Draft	NMCG01000075.1	SAMN05440246		cr	Gammaproteobacteria	Enterobacterales	Enterobacteriaceae	Escherichia	2012				USA	Cetacea				lung		Animal	Whale	Respiratory
Draft	NTPC01000097.1	SAMN05439469		cr	Gammaproteobacteria	Enterobacterales	Enterobacteriaceae	Escherichia	2010				USA	Canis lupus familiaris				urine		Animal	Wolf	Urine
Draft	LGYC01000065.1	SAMN03944814		cr	Gammaproteobacteria	Enterobacterales	Morganellaceae	Morganella					Portugal					Animal		Animal
Complete	NZ_CP014646.1	SAMN03799235		Ib	Betaproteobacteria	Rhodocyclales	Zoogloeaceae	Thauera	2011				China					anode biofilm of a sediment microbial fuel cell		Environment
Draft	LFXO01000143.1	SAMN03778994		Ib	Gammaproteobacteria	Aeromonadales	Aeromonadaceae	Aeromonas	2013				China					supermarket	22.526259 N 113.934112 E	Environment	Community	Supermarker
Draft	NKKP01000243.1	SAMN07286190		IbL	Gammaproteobacteria	Pseudomonadales	Moraxellaceae	Acinetobacter	2011				Brazil					bedside table	18.8816 S 48.2599 W	Environment	Community
Draft	NOEH01000051.1	SAMN06555270		Ib	Gammaproteobacteria	Enterobacterales	Enterobacteriaceae	Escherichia	2002				Mexico					food sample food, chicken		Environment	Food	chicken
Draft	NOEL01000044.1	SAMN06240044		Ib	Gammaproteobacteria	Enterobacterales	Enterobacteriaceae	Escherichia	2002				Mexico					food samplefood, chicken		Environment	Food	Chicken
Draft	MOJV01000077.1	SAMN05928980		cr	Gammaproteobacteria	Enterobacterales	Enterobacteriaceae	Escherichia	2015				China	chicken				legs and breast from supermarket		Environment	Food	Chicken
Draft	MOJW01000102.1	SAMN05928981		cr	Gammaproteobacteria	Enterobacterales	Enterobacteriaceae	Escherichia	2015				China	chicken				legs and breast from supermarket		Environment	Food	Chicken
Draft	MOKC01000125.1	SAMN05928987		cr	Gammaproteobacteria	Enterobacterales	Enterobacteriaceae	Escherichia	2015				China	chicken				legs and breast from supermarket		Environment	Food	Chicken
Draft	MLFV01000055.1	SAMN05912852		Ib	Gammaproteobacteria	Enterobacterales	Enterobacteriaceae	Salmonella	2015				Germany					Minced pork meat		Environment	Food	Pork
Draft	AZQZ01000017.1	SAMN02951915		cr	Actinobacteria	Micrococcales	Microbacteriaceae	Clavibacter										totmato seed		Environment	Food	Tomato seed
Draft	JYUR01000032.1	SAMN02699218		Ib	Gammaproteobacteria	Enterobacterales	Enterobacteriaceae	Salmonella	2011				USA					ground turkey		Environment	Food	Turkey
Draft	JYWE01000043.1	SAMN02699257		Ib	Gammaproteobacteria	Enterobacterales	Enterobacteriaceae	Salmonella	2011				USA					ground turkey		Environment	Food	Turkey
Draft	LIOC01000039.1	SAMN03894362		Ib	Gammaproteobacteria	Enterobacterales	Enterobacteriaceae	Salmonella	2013				USA					Ground Turkey		Environment	Food	Turkey
Draft	LHOB01000108.1	SAMN03894383		Ib	Gammaproteobacteria	Enterobacterales	Enterobacteriaceae	Salmonella	2013				USA					Ground Turkey		Environment	Food	Turkey
Draft	MRWC01000015.1	SAMN06132264		cr	Gammaproteobacteria	Enterobacterales	Enterobacteriaceae	Klebsiella	2016				Brazil					Lettuce	23.55 S 46.63 W	Environment	Food	Vegetable
Complete	NZ_CP011317.1	SAMN03389320		Ib	Gammaproteobacteria	Pseudomonadales	Pseudomonadaceae	Pseudomonas	2012	Humanassociated habitat	Hospital	Microbial feature	Netherlands						51.55 N 4.30 E	Environment	Hospital	etc
Draft	FPEF01000031.1	SAMEA4535140		Ib	Gammaproteobacteria	Pseudomonadales	Moraxellaceae	Acinetobacter	2015				Morocco					Hospital Floor		Environment	Hospital	Floor
Draft	FPKN01000046.1	SAMEA4542489		Ib	Gammaproteobacteria	Pseudomonadales	Moraxellaceae	Acinetobacter	2015				Morocco					Hospital Floor		Environment	Hospital	Floor
Draft	LVEF01000109.1	SAMN04566212		Ib	Gammaproteobacteria	Pseudomonadales	Pseudomonadaceae	Pseudomonas	2007				Australia					Hospital gel hand wash	33.822 S 151.191 E	Environment	Hospital	gel and wash
Draft	LIDR01000169.1	SAMN03975633		cr	Gammaproteobacteria	Enterobacterales	Enterobacteriaceae	Citrobacter	2015				China					hospital sewage	30.38 N 104.02 E	Environment	Hospital	Sewage
Draft	MAUF01000034.1	SAMN05356262		Ib	Gammaproteobacteria	Pseudomonadales	Moraxellaceae	Acinetobacter	2015				China					hospital sewage		Environment	Hospital	Sewage
Draft	MRVL01000028.1	SAMN06027862		cr	Gammaproteobacteria	Enterobacterales	Enterobacteriaceae	Citrobacter	2013				India	Homo sapiens	General infection			Sewage water	27.91 N 78.07 E	Environment	Hospital	Sewage
Complete	NZ_CP010351.1	SAMN03268929	Plasmid	Ib	Gammaproteobacteria	Pseudomonadales	Moraxellaceae	Acinetobacter	2012				China					Hospital sewage	30.38 N 104.02 E	Environment	Hospital	Sewage
Draft	AMHR01000024.1	SAMN02471261		Ib	Gammaproteobacteria	Pseudomonadales	Moraxellaceae	Acinetobacter										hospital surface		Environment	Hospital	Surface
Draft	FWWP01000070.1	SAMEA103955435		Ib	Gammaproteobacteria	Pseudomonadales	Moraxellaceae	Acinetobacter	2015				Morocco					Hospital ventilator		Environment	Hospital	ventilator
Draft	LSZT01000004.1	SAMN04038440		Ib	Gammaproteobacteria	Pseudomonadales	Pseudomonadaceae	Pseudomonas	2007				Australia					Hospital ward	33.822 S 151.191 E	Environment	Hospital	Ward
Draft	LFNZ01000922.1	SAMN03421003		IbL	Gammaproteobacteria	Enterobacterales	Enterobacteriaceae	Klebsiella	2012				USA					Environment	40.44 N 79.97 W	Environment	Hospital
Draft	JTFW01000045.1	SAMN03178255		IbL	Gammaproteobacteria	Enterobacterales	Enterobacteriaceae	Klebsiella	2013				Netherlands					environment contaminated by Homo sapiens patients	51.34 N 4.48 E	Environment	Hospital
Draft	NNCC01000042.1	SAMN07360887		cr	Gammaproteobacteria	Enterobacterales	Enterobacteriaceae	Klebsiella	2016				Austria					river water	48.2438 N 14.4431 E	Environment	River
Draft	LZCY01000046.1	SAMN05194617	Plasmid	cr	Gammaproteobacteria	Enterobacterales	Enterobacteriaceae	Klebsiella	2011				Brazil					urban river	23.530767 S 46.748376 W	Environment	River
Draft	LZCZ01000010.1	SAMN05194650	Plasmid	cr	Gammaproteobacteria	Enterobacterales	Enterobacteriaceae	Klebsiella	2011				Brazil					urban river	23.519427 S 46.746400 W	Environment	River
Complete	NZ_CP010164.1	SAMN03252430	Plasmid	cr	Gammaproteobacteria	Enterobacterales	Enterobacteriaceae	Escherichia		water	river_water									Environment	River
Complete	NZ_CP017781.1	SAMN05726021		Ib	Alphaproteobacteria	Rhodobacterales	Rhodobacteraceae	Rhodobacter	2015				South Korea					sea water		Environment	Seawater
Draft	MWIS01000130.1	SAMN06349193		cr	Gammaproteobacteria	Enterobacterales	Enterobacteriaceae	Escherichia	2016				Brazil					Seawater	23.9892 S 46.2979 W	Environment	Seawater
Draft	MWLI01000149.1	SAMN06349434		Ib	Gammaproteobacteria	Enterobacterales	Enterobacteriaceae	Enterobacter	2016				Brazil					Seawater	23.9723 S 46.3295 W	Environment	Seawater
Draft	NEFA01000107.1	SAMN06820765		cr	Gammaproteobacteria	Enterobacterales	Enterobacteriaceae	Citrobacter	2016				China					sediment	29.11 N 121.08 E	Environment	Sediment
Draft	NEEZ01000107.1	SAMN06820767		cr	Gammaproteobacteria	Enterobacterales	Enterobacteriaceae	Citrobacter	2016				China					sediment	29.11 N 121.08 E	Environment	Sediment
Draft	MOHC01000076.1	SAMN05928910		Ib	Gammaproteobacteria	Enterobacterales	Enterobacteriaceae	Escherichia	2015				China					sewage from commercial farm		Environment	Sewage/Wastewater	farm
Draft	MBPN01000205.1	SAMN05415086		Ib	Gammaproteobacteria	Pseudomonadales	Pseudomonadaceae	Pseudomonas	2015				China					sewage		Environment	Sewage/Wastewater
Draft	NHRN01000057.1	SAMN07138953		Ib	Gammaproteobacteria	Pseudomonadales	Moraxellaceae	Acinetobacter	2015				China					Sewage		Environment	Sewage/Wastewater
Draft	FWGB01000042.1	SAMEA3304008		cr	Gammaproteobacteria	Enterobacterales	Enterobacteriaceae	Klebsiella	2014				United Kingdom					sewage		Environment	Sewage/Wastewater
Draft	FWGH01000041.1	SAMEA3304009		cr	Gammaproteobacteria	Enterobacterales	Enterobacteriaceae	Klebsiella	2014				United Kingdom					sewage		Environment	Sewage/Wastewater
Draft	FWGC01000046.1	SAMEA3304010		cr	Gammaproteobacteria	Enterobacterales	Enterobacteriaceae	Klebsiella	2014				United Kingdom					sewage		Environment	Sewage/Wastewater
Draft	FWGE01000035.1	SAMEA3304011		cr	Gammaproteobacteria	Enterobacterales	Enterobacteriaceae	Klebsiella	2014				United Kingdom					sewage		Environment	Sewage/Wastewater
Draft	FWGD01000038.1	SAMEA3304013		cr	Gammaproteobacteria	Enterobacterales	Enterobacteriaceae	Klebsiella	2014				United Kingdom					sewage		Environment	Sewage/Wastewater
Draft	FWGV01000034.1	SAMEA3304682		cr	Gammaproteobacteria	Enterobacterales	Enterobacteriaceae	Klebsiella	2014				United Kingdom					sewage		Environment	Sewage/Wastewater
Draft	FWHC01000033.1	SAMEA3304684		cr	Gammaproteobacteria	Enterobacterales	Enterobacteriaceae	Klebsiella	2014				United Kingdom					sewage		Environment	Sewage/Wastewater
Draft	FWGL01000037.1	SAMEA3304698		cr	Gammaproteobacteria	Enterobacterales	Enterobacteriaceae	Klebsiella	2014				United Kingdom					sewage		Environment	Sewage/Wastewater
Draft	FWGX01000018.1	SAMEA3304702		cr	Gammaproteobacteria	Enterobacterales	Enterobacteriaceae	Klebsiella	2014				United Kingdom					sewage		Environment	Sewage/Wastewater
Draft	FWJA01000029.1	SAMEA3531573		cr	Gammaproteobacteria	Enterobacterales	Enterobacteriaceae	Klebsiella	2014				United Kingdom					sewage		Environment	Sewage/Wastewater
Draft	FWJF01000026.1	SAMEA4370535		IbL	Gammaproteobacteria	Enterobacterales	Enterobacteriaceae	Klebsiella	2015				United Kingdom					sewage		Environment	Sewage/Wastewater
Draft	FWJR01000041.1	SAMEA4370539		IbL	Gammaproteobacteria	Enterobacterales	Enterobacteriaceae	Klebsiella	2015				United Kingdom					sewage		Environment	Sewage/Wastewater
Draft	FWJS01000030.1	SAMEA4370552		cr	Gammaproteobacteria	Enterobacterales	Enterobacteriaceae	Klebsiella	2014				United Kingdom					sewage		Environment	Sewage/Wastewater
Draft	FWJZ01000042.1	SAMEA4370553		cr	Gammaproteobacteria	Enterobacterales	Enterobacteriaceae	Klebsiella	2014				United Kingdom					sewage		Environment	Sewage/Wastewater
Draft	FWKB01000040.1	SAMEA4370554		cr	Gammaproteobacteria	Enterobacterales	Enterobacteriaceae	Klebsiella	2014				United Kingdom					sewage		Environment	Sewage/Wastewater
Draft	FWKA01000036.1	SAMEA4370555		cr	Gammaproteobacteria	Enterobacterales	Enterobacteriaceae	Klebsiella	2014				United Kingdom					sewage		Environment	Sewage/Wastewater
Draft	FWKO01000037.1	SAMEA4370571		cr	Gammaproteobacteria	Enterobacterales	Enterobacteriaceae	Klebsiella	2014				United Kingdom					sewage		Environment	Sewage/Wastewater
Draft	FWKQ01000036.1	SAMEA4370572		cr	Gammaproteobacteria	Enterobacterales	Enterobacteriaceae	Klebsiella	2014				United Kingdom					sewage		Environment	Sewage/Wastewater
Draft	FWKS01000039.1	SAMEA4370573		cr	Gammaproteobacteria	Enterobacterales	Enterobacteriaceae	Klebsiella	2014				United Kingdom					sewage		Environment	Sewage/Wastewater
Draft	FWKZ01000037.1	SAMEA4370575		cr	Gammaproteobacteria	Enterobacterales	Enterobacteriaceae	Klebsiella	2014				United Kingdom					sewage		Environment	Sewage/Wastewater
Draft	NOLW01000171.1	SAMN07407606		cr	Gammaproteobacteria	Enterobacterales	Enterobacteriaceae	Escherichia	2011				India					Waste water		Environment	Sewage/Wastewater
Draft	FKLS01000002.1	SAMEA3181516		IbL	Gammaproteobacteria	Enterobacterales	Enterobacteriaceae	Enterobacter	2014				United Kingdom	environmental				wastewater		Environment	Sewage/Wastewater
Draft	FKLS01000002.1	SAMEA3181516		IbL	Gammaproteobacteria	Enterobacterales	Enterobacteriaceae	Enterobacter	2014				United Kingdom	environmental				wastewater		Environment	Sewage/Wastewater
Draft	JDVF01000062.1	SAMN02639609		cr	Gammaproteobacteria	Enterobacterales	Enterobacteriaceae	Escherichia	2017				USA					wastewater treatment plant		Environment	Sewage/Wastewater
Complete	NZ_CP022146.1	SAMN07260304	Plasmid	cr	Gammaproteobacteria	Enterobacterales	Enterobacteriaceae	Klebsiella	2015				Switzerland					wastewater		Environment	Sewage/Wastewater
Draft	AVOF01000762.1	SAMN02470627		Ib	Gammaproteobacteria	Pseudomonadales	Pseudomonadaceae	Pseudomonas	2010				India					Indian agricultural soil		Environment	Soil	Agricluture
Draft	JXBL01000001.1	SAMN03275688		Ib	Deltaproteobacteria	Desulfuromonadales	Geobacteraceae	Geobacter	2013		Current mean annual temperature (MAT) is 21oC, and mean annual precipitation (MAP) is 1800 mm in the region. The 14C age of the soil is about 3300 years before present based on accelerator mass spectrometry (AMS) 14C dating	a soil sample taken from the humic layer (3.5 m beneath the surface) of an underground ancient forest	China						23.37 N 112.7 E	Environment	Soil	Forest
Draft	MVOU01000060.1	SAMN06346574		cr	Gammaproteobacteria	Enterobacterales	Enterobacteriaceae	Escherichia	2016				China					soil		Environment	Soil
Draft	MVOV01000065.1	SAMN06346575		cr	Gammaproteobacteria	Enterobacterales	Enterobacteriaceae	Escherichia	2016				China					soil		Environment	Soil
Draft	MVOW01000060.1	SAMN06346576		cr	Gammaproteobacteria	Enterobacterales	Enterobacteriaceae	Escherichia	2016				China					soil		Environment	Soil
Complete	NZ_CP022915.1	SAMN07510605		Ib	Actinobacteria	Corynebacteriales	Nocardiaceae	Rhodococcus	2013	coastal plain	plain	soil	China					soil		Environment	Soil
Draft	MVOR01000077.1	SAMN06346571		IbL	Gammaproteobacteria	Enterobacterales	Enterobacteriaceae	Escherichia	2016				China					soil sample		Environment	Soil
Draft	MVOS01000128.1	SAMN06346572		cr	Gammaproteobacteria	Enterobacterales	Enterobacteriaceae	Escherichia	2016				China					soil sample		Environment	Soil
Draft	MVOT01000055.1	SAMN06346573		Ib	Gammaproteobacteria	Enterobacterales	Enterobacteriaceae	Escherichia	2016				China					soil sample		Environment	Soil
Draft	JUCR01000076.1	SAMN03177656		Ib	Gammaproteobacteria	Enterobacterales	Enterobacteriaceae	Escherichia	2012				USA					farm		Environment		Farm
Draft	JTFX01000089.1	SAMN03178258		IbL	Gammaproteobacteria	Enterobacterales	Enterobacteriaceae	Klebsiella	2013				Netherlands					environment	51.34 N 4.48 E	Environment
Draft	JTFY01000051.1	SAMN03178259		IbL	Gammaproteobacteria	Enterobacterales	Enterobacteriaceae	Klebsiella	2013				Netherlands					environment	51.34 N 4.48 E	Environment
Draft	JTFZ01000108.1	SAMN03178260		IbL	Gammaproteobacteria	Enterobacterales	Enterobacteriaceae	Klebsiella	2013				Netherlands					environment	51.34 N 4.48 E	Environment
Draft	JXJC01000093.1	SAMN03281081		cr	Gammaproteobacteria	Enterobacterales	Enterobacteriaceae	Klebsiella	2012				Netherlands					Environment	53.13 N 6.33 E	Environment
Draft	JXJD01000057.1	SAMN03281082		cr	Gammaproteobacteria	Enterobacterales	Enterobacteriaceae	Klebsiella	2012				Netherlands					Environment	53.13 N 6.33 E	Environment
Draft	JXJE01000009.1	SAMN03281109		cr	Gammaproteobacteria	Enterobacterales	Enterobacteriaceae	Klebsiella	2013				Netherlands					Environment	`	Environment
Draft	FWJP01000037.1	SAMEA4370546		cr	Gammaproteobacteria	Enterobacterales	Enterobacteriaceae	Klebsiella	2015				United Kingdom					environment		Environment
Draft	FWJU01000037.1	SAMEA4370547		cr	Gammaproteobacteria	Enterobacterales	Enterobacteriaceae	Klebsiella	2015				United Kingdom					environment		Environment
Draft	FWJW01000040.1	SAMEA4370548		cr	Gammaproteobacteria	Enterobacterales	Enterobacteriaceae	Klebsiella	2015				United Kingdom					environment		Environment
Draft	FWJY01000041.1	SAMEA4370550		cr	Gammaproteobacteria	Enterobacterales	Enterobacteriaceae	Klebsiella	2015				United Kingdom					environment		Environment
Draft	FWJT01000035.1	SAMEA4370551		cr	Gammaproteobacteria	Enterobacterales	Enterobacteriaceae	Klebsiella	2015				United Kingdom					environment		Environment
Draft	FWKM01000030.1	SAMEA4370567		cr	Gammaproteobacteria	Enterobacterales	Enterobacteriaceae	Klebsiella	2015				United Kingdom					environment		Environment
Draft	FWLB01000032.1	SAMEA4370568		cr	Gammaproteobacteria	Enterobacterales	Enterobacteriaceae	Klebsiella	2015				United Kingdom					environment		Environment
Draft	FWKP01000028.1	SAMEA4370569		cr	Gammaproteobacteria	Enterobacterales	Enterobacteriaceae	Klebsiella	2015				United Kingdom					environment		Environment
Draft	FWKT01000040.1	SAMEA4370570		cr	Gammaproteobacteria	Enterobacterales	Enterobacteriaceae	Klebsiella	2015				United Kingdom					environment		Environment
Draft	FXWO01000002.1	SAMEA3181514		IbL	Gammaproteobacteria	Enterobacterales	Enterobacteriaceae	Raoultella	2014				United Kingdom	Environmental						Environment
Draft	FXWO01000002.1	SAMEA3181514		IbL	Gammaproteobacteria	Enterobacterales	Enterobacteriaceae	Raoultella	2014				United Kingdom	Environmental						Environment
Draft	LRIN01000124.1	SAMN04430987		IbL	Gammaproteobacteria	Enterobacterales	Enterobacteriaceae	Enterobacter	2014				Argentina	Homo sapiens	clinical or hostassociated bacteria	Diseased	male	abdomen		Human	Abdomen
Draft	LRJY01000057.1	SAMN04430988		IbL	Gammaproteobacteria	Enterobacterales	Enterobacteriaceae	Enterobacter	2014				Argentina	Homo sapiens	clinical or hostassociated bacteria	Diseased	female	abdomen		Human	Abdomen
Draft	LRJX01000017.1	SAMN04430989		cr	Gammaproteobacteria	Enterobacterales	Enterobacteriaceae	Enterobacter	2014				Australia	Homo sapiens	clinical or hostassociated bacteria	Diseased	female	abdomen		Human	Abdomen
Draft	LRJW01000034.1	SAMN04430990		Ib	Gammaproteobacteria	Enterobacterales	Enterobacteriaceae	Enterobacter	2014				Australia	Homo sapiens	clinical or hostassociated bacteria	Diseased	female	abdomen		Human	Abdomen
Draft	LRJT01000027.1	SAMN04430993		Ib	Gammaproteobacteria	Enterobacterales	Enterobacteriaceae	Enterobacter	2014				Colombia	Homo sapiens	clinical or hostassociated bacteria	Diseased	female	abdomen		Human	Abdomen
Draft	LRJM01000039.1	SAMN04431000		cr	Gammaproteobacteria	Enterobacterales	Enterobacteriaceae	Enterobacter	2014				Greece	Homo sapiens	clinical or hostassociated bacteria	Diseased	male	abdomen		Human	Abdomen
Draft	LRJM01000044.1	SAMN04431000		Ib	Gammaproteobacteria	Enterobacterales	Enterobacteriaceae	Enterobacter	2014				Greece	Homo sapiens	clinical or hostassociated bacteria	Diseased	male	abdomen		Human	Abdomen
Draft	LRJJ01000092.1	SAMN04431003		Ib	Gammaproteobacteria	Enterobacterales	Enterobacteriaceae	Enterobacter	2014				Italy	Homo sapiens	clinical or hostassociated bacteria	Diseased	male	abdomen		Human	Abdomen
Draft	LRJI01000043.1	SAMN04431004		Ib	Gammaproteobacteria	Enterobacterales	Enterobacteriaceae	Enterobacter	2014				Italy	Homo sapiens	clinical or hostassociated bacteria	Diseased	male	abdomen		Human	Abdomen
Draft	LRJF01000040.1	SAMN04431007		cr	Gammaproteobacteria	Enterobacterales	Enterobacteriaceae	Enterobacter	2014				Serbia	Homo sapiens	clinical or hostassociated bacteria	Diseased	male	abdomen		Human	Abdomen
Draft	LRJE01000042.1	SAMN04431008		cr	Gammaproteobacteria	Enterobacterales	Enterobacteriaceae	Enterobacter	2014				Serbia	Homo sapiens	clinical or hostassociated bacteria	Diseased	female	abdomen		Human	Abdomen
Draft	LRJD01000043.1	SAMN04431009		cr	Gammaproteobacteria	Enterobacterales	Enterobacteriaceae	Enterobacter	2014				Serbia	Homo sapiens	clinical or hostassociated bacteria	Diseased	female	abdomen		Human	Abdomen
Draft	LRIW01000072.1	SAMN04431016		cr	Gammaproteobacteria	Enterobacterales	Enterobacteriaceae	Enterobacter	2014				Tunisia	Homo sapiens	clinical or hostassociated bacteria	Diseased		abdomen		Human	Abdomen
Draft	LRIV01000040.1	SAMN04431017		cr	Gammaproteobacteria	Enterobacterales	Enterobacteriaceae	Enterobacter	2014				Tunisia	Homo sapiens	clinical or hostassociated bacteria	Diseased	male	abdomen		Human	Abdomen
Draft	LRIO01000174.1	SAMN04431024		Ib	Gammaproteobacteria	Enterobacterales	Enterobacteriaceae	Enterobacter	2014				Viet Nam	Homo sapiens	clinical or hostassociated bacteria	Diseased	male	abdomen		Human	Abdomen
Draft	LRIO01000017.1	SAMN04431024		IbL	Gammaproteobacteria	Enterobacterales	Enterobacteriaceae	Enterobacter	2014				Viet Nam	Homo sapiens	clinical or hostassociated bacteria	Diseased	male	abdomen		Human	Abdomen
Draft	NIAQ01000059.1	SAMN06445927		IbL	Gammaproteobacteria	Enterobacterales	Enterobacteriaceae	Klebsiella	2010				USA	Homo sapiens	Intraabdominal abscess			Abdominal clot	40.44 N 79.96 W	Human	Abdomen
Draft	LNIG01000074.1	SAMN04158315		IbL	Gammaproteobacteria	Enterobacterales	Enterobacteriaceae	Klebsiella	2013				Norway	Homo sapiens				Abdominal drain tube		Human	Abdomen
Draft	LCWG01000112.1	SAMN03083281		cr	Gammaproteobacteria	Enterobacterales	Enterobacteriaceae	Escherichia	2012				China	Homo sapiens	Pancreatitis			abdominal drainage	30.38 N 104.02 E	Human	Abdomen
Draft	JRHV01000008.1	SAMN03068183		Ib	Gammaproteobacteria	Pseudomonadales	Moraxellaceae	Acinetobacter	2011				China	Homo sapiens				abdominal fluid		Human	Abdomen
Draft	JSDM01000020.1	SAMN03068190		Ib	Gammaproteobacteria	Pseudomonadales	Moraxellaceae	Acinetobacter	2011				China	Homo sapiens				abdominal fluid		Human	Abdomen
Draft	JSCR01000017.1	SAMN03068257		Ib	Gammaproteobacteria	Pseudomonadales	Moraxellaceae	Acinetobacter	2011				China	Homo sapiens				abdominal fluid		Human	Abdomen
Draft	JSDJ01000006.1	SAMN03068267		Ib	Gammaproteobacteria	Pseudomonadales	Moraxellaceae	Acinetobacter	2011				China	Homo sapiens				abdominal fluid		Human	Abdomen
Draft	LJEO02000034.1	SAMN04011448		IbL	Gammaproteobacteria	Enterobacterales	Enterobacteriaceae	Enterobacter	2013				South Africa	Homo sapiens			male	abdominal fluid	29.83432 S 30.99865 E	Human	Abdomen
Draft	NGRW01000004.1	SAMN04521875		cr	Gammaproteobacteria	Enterobacterales	Enterobacteriaceae	Escherichia	2015				USA	Homo sapiens				Abdominal Fluid		Human	Abdomen
Draft	LJEH02000140.1	SAMN04011441		cr	Gammaproteobacteria	Enterobacterales	Enterobacteriaceae	Klebsiella	2012				South Africa	Homo sapiens			female	abdominal swab	29.83432 S 30.99865 E	Human	Abdomen
Draft	LJEH02000022.1	SAMN04011441		Ib	Gammaproteobacteria	Enterobacterales	Enterobacteriaceae	Klebsiella	2012				South Africa	Homo sapiens			female	abdominal swab	29.83432 S 30.99865 E	Human	Abdomen
Draft	JTKA01000114.1	SAMN03220397		cr	Gammaproteobacteria	Enterobacterales	Enterobacteriaceae	Escherichia	2013				USA	Homo sapiens				Abdominal wound	40.0000 N 89.0000 W	Human	Abdomen
Draft	MKFQ01000018.1	SAMN05828206		cr	Gammaproteobacteria	Enterobacterales	Enterobacteriaceae	Escherichia	2014				China	Homo sapiens	gastric cancer			Ascites	30.3 N 120.2 E	Human	Abdomen
Draft	NISB01000049.1	SAMN07211291		IbL	Gammaproteobacteria	Enterobacterales	Enterobacteriaceae	Escherichia	2015				China	Homo sapiens	Abdominal infection			Ascites	30.3 N 120.2 E	Human	Abdomen
Draft	LNZT01000044.1	SAMN04029106		IbL	Gammaproteobacteria	Enterobacterales	Yersiniaceae	Serratia	2014				Brazil	Homo sapiens				ascitic fluid	30.03 S 51.20 W	Human	Abdomen
Draft	MPXN03000092.1	SAMN05956070		IbL	Gammaproteobacteria	Enterobacterales	Enterobacteriaceae	Klebsiella	2012				USA	Homo sapiens				intraabdominal		Human	Abdomen
Draft	MPXP03000086.1	SAMN05956072		Ib	Gammaproteobacteria	Enterobacterales	Enterobacteriaceae	Klebsiella	2012				USA	Homo sapiens				intraabdominal		Human	Abdomen
Draft	MPYE03000052.1	SAMN05956087		IbL	Gammaproteobacteria	Enterobacterales	Enterobacteriaceae	Klebsiella	2013				USA	Homo sapiens				intraabdominal		Human	Abdomen
Draft	MPWH03000042.1	SAMN05956098		IbL	Gammaproteobacteria	Enterobacterales	Enterobacteriaceae	Klebsiella	2013				USA	Homo sapiens				intraabdominal		Human	Abdomen
Draft	MPZH03000075.1	SAMN05956129		IbL	Gammaproteobacteria	Enterobacterales	Enterobacteriaceae	Klebsiella	2014				USA	Homo sapiens				intraabdominal		Human	Abdomen
Draft	MPYR03000079.1	SAMN05956139		IbL	Gammaproteobacteria	Enterobacterales	Enterobacteriaceae	Klebsiella	2015				USA	Homo sapiens				intraabdominal		Human	Abdomen
Draft	MPYU03000090.1	SAMN05956142		IbL	Gammaproteobacteria	Enterobacterales	Enterobacteriaceae	Klebsiella	2015				USA	Homo sapiens				intraabdominal		Human	Abdomen
Draft	JTVE01000126.1	SAMN03105531		IbL	Gammaproteobacteria	Pseudomonadales	Pseudomonadaceae	Pseudomonas	2005				Argentina					itraabdominal tract infection		Human	Abdomen
Draft	JTNZ01000037.1	SAMN03105718		Ib	Gammaproteobacteria	Pseudomonadales	Pseudomonadaceae	Pseudomonas	2011				Argentina					itraabdominal tract infection		Human	Abdomen
Draft	JTVM01000052.1	SAMN03105523		Ib	Gammaproteobacteria	Pseudomonadales	Pseudomonadaceae	Pseudomonas	2004				Brazil					itraabdominal tract infection		Human	Abdomen
Draft	JTTB01000110.1	SAMN03105586		Ib	Gammaproteobacteria	Pseudomonadales	Pseudomonadaceae	Pseudomonas	2007				Croatia					itraabdominal tract infection		Human	Abdomen
Draft	JTTB01000104.1	SAMN03105586		Ib	Gammaproteobacteria	Pseudomonadales	Pseudomonadaceae	Pseudomonas	2007				Croatia					itraabdominal tract infection		Human	Abdomen
Draft	JTWX01000018.1	SAMN03105486		IbL	Gammaproteobacteria	Pseudomonadales	Pseudomonadaceae	Pseudomonas	2012				Greece					itraabdominal tract infection		Human	Abdomen
Draft	JTQI01000054.1	SAMN03105657		IbL	Gammaproteobacteria	Pseudomonadales	Pseudomonadaceae	Pseudomonas	2009				India					itraabdominal tract infection		Human	Abdomen
Draft	JTXC01000105.1	SAMN03105481		IbL	Gammaproteobacteria	Pseudomonadales	Pseudomonadaceae	Pseudomonas	2012				Philippines					itraabdominal tract infection		Human	Abdomen
Draft	JTYV01000105.1	SAMN03105436		Ib	Gammaproteobacteria	Pseudomonadales	Pseudomonadaceae	Pseudomonas	2010				Spain					itraabdominal tract infection		Human	Abdomen
Draft	JTUC01000019.1	SAMN03105559		Ib	Gammaproteobacteria	Pseudomonadales	Pseudomonadaceae	Pseudomonas	2007				Spain					itraabdominal tract infection		Human	Abdomen
Draft	JTOS01000094.1	SAMN03105699		Ib	Gammaproteobacteria	Pseudomonadales	Pseudomonadaceae	Pseudomonas	2010				Spain					itraabdominal tract infection		Human	Abdomen
Draft	JTXM01000100.1	SAMN03105471		Ib	Gammaproteobacteria	Pseudomonadales	Pseudomonadaceae	Pseudomonas	2012				USA					itraabdominal tract infection		Human	Abdomen
Draft	JTWF01000036.1	SAMN03105504		Ib	Gammaproteobacteria	Pseudomonadales	Pseudomonadaceae	Pseudomonas	2012				USA					itraabdominal tract infection		Human	Abdomen
Draft	JTWE01000002.1	SAMN03105505		Ib	Gammaproteobacteria	Pseudomonadales	Pseudomonadaceae	Pseudomonas	2012				USA					itraabdominal tract infection		Human	Abdomen
Draft	JTWU01000173.1	SAMN03105489		Ib	Gammaproteobacteria	Pseudomonadales	Pseudomonadaceae	Pseudomonas	2012				Venezuela					itraabdominal tract infection		Human	Abdomen
Draft	JTWQ01000141.1	SAMN03105493		Ib	Gammaproteobacteria	Pseudomonadales	Pseudomonadaceae	Pseudomonas	2012				Venezuela					itraabdominal tract infection		Human	Abdomen
Draft	NGYT01000079.1	SAMN06917599		IbL	Gammaproteobacteria	Enterobacterales	Enterobacteriaceae	Klebsiella	2012				Italy	Homo sapiens	stroke		female	penrose upper abdomen	45.4642 N 9.18944 E	Human	Abdomen
Draft	JYMJ01000089.1	SAMN03333160		Ib	Gammaproteobacteria	Enterobacterales	Enterobacteriaceae	Enterobacter	2011				USA	Homo sapiens				Peritoneal	46 N 94 W	Human	Abdomen
Draft	JYMJ01000066.1	SAMN03333160		Ib	Gammaproteobacteria	Enterobacterales	Enterobacteriaceae	Enterobacter	2011				USA	Homo sapiens				Peritoneal	46 N 94 W	Human	Abdomen
Draft	FXLZ01000024.1	SAMEA2609416		cr	Gammaproteobacteria	Enterobacterales	Enterobacteriaceae	Klebsiella	2010/2012				Pakistan	Homo sapiens		diseased		Peritoneal dialysis catheter		Human	Abdomen
Draft	LFYP01000042.1	SAMN03840110		Ib	Betaproteobacteria	Burkholderiales	Comamonadaceae	Comamonas	2014				China	Homo sapiens	Uremic			peritoneal dialysis fluid	30.3 N 120.2 E	Human	Abdomen
Draft	LFYP01000039.1	SAMN03840110		Ib	Betaproteobacteria	Burkholderiales	Comamonadaceae	Comamonas	2014				China	Homo sapiens	Uremic			peritoneal dialysis fluid	30.3 N 120.2 E	Human	Abdomen
Draft	LFYP01000040.1	SAMN03840110		Ib	Betaproteobacteria	Burkholderiales	Comamonadaceae	Comamonas	2014				China	Homo sapiens	Uremic			peritoneal dialysis fluid	30.3 N 120.2 E	Human	Abdomen
Draft	LFYP01000039.1	SAMN03840110		Ib	Betaproteobacteria	Burkholderiales	Comamonadaceae	Comamonas	2014				China	Homo sapiens	Uremic			peritoneal dialysis fluid	30.3 N 120.2 E	Human	Abdomen
Draft	NGYQ01000119.1	SAMN06917602		IbL	Gammaproteobacteria	Enterobacterales	Enterobacteriaceae	Klebsiella	2012				Italy	Homo sapiens	eteroplasia pancretica		male	peritoneal fluid	45.4642 N 9.18944 E	Human	Abdomen
Draft	NGXW01000107.1	SAMN06917622		IbL	Gammaproteobacteria	Enterobacterales	Enterobacteriaceae	Klebsiella	2013				Italy	Homo sapiens	rectal cancer		male	peritoneal fluid	45.4642 N 9.18944 E	Human	Abdomen
Complete	CP024834.1	SAMN07944238		Ib	Gammaproteobacteria	Enterobacterales	Enterobacteriaceae	Klebsiella	2015				South Korea	Homo sapiens				Peritoneal fluid		Human	Abdomen
Complete	NZ_CP024834.1	SAMN07944238		Ib	Gammaproteobacteria	Enterobacterales	Enterobacteriaceae	Klebsiella	2015				South Korea	Homo sapiens				Peritoneal fluid		Human	Abdomen
Draft	JMWA01000025.1	SAMN02581281		IbL	Gammaproteobacteria	Enterobacterales	Enterobacteriaceae	Klebsiella	2013				USA	Homo sapiens				peritoneal fluid		Human	Abdomen
Draft	JAPK01000008.1	SAMN02138641		Ib	Gammaproteobacteria	Enterobacterales	Enterobacteriaceae	Escherichia										peritoneal fluid		Human	Abdomen
Draft	NTCW01000093.1	SAMN07604911		cr	Gammaproteobacteria	Enterobacterales	Enterobacteriaceae	Klebsiella	2009				Brazil	Homo sapiens	Peritonitis			peritoneal secretion	19.9208 S 43.9378 W	Human	Abdomen
Draft	JAPM01000027.1	SAMN02138638		Ib	Gammaproteobacteria	Enterobacterales	Enterobacteriaceae	Escherichia										SWAB, ABDOMEN		Human	Abdomen
Draft	JAPP01000009.1	SAMN02138623		Ib	Gammaproteobacteria	Enterobacterales	Enterobacteriaceae	Escherichia										SWAB, abdominal incision		Human	Abdomen
Complete	NZ_CP017936.1	SAMN03024573	Plasmid	cr	Gammaproteobacteria	Enterobacterales	Enterobacteriaceae	Klebsiella	2007				USA	Homo sapiens	Intraabdominal infection			Abdominal Abscess	38.14 N 78.45 W	Human	Abdomen
Complete	NZ_CP018698.1	SAMN05412459	Plasmid	IbL	Gammaproteobacteria	Enterobacterales	Enterobacteriaceae	Klebsiella	2014				Germany	Homo sapiens	peritonitis		male	abdominal drain fluid	51.539190168651764 N 9.911562499999945 E	Human	Abdomen
Complete	NZ_CP012567.1	SAMN04008892	Plasmid	cr	Gammaproteobacteria	Enterobacterales	Enterobacteriaceae	Klebsiella	2014				USA	Homo sapiens	endstage liver disease			abdominal drainage	34.0561 N 118.4297 W	Human	Abdomen
Complete	NZ_CP012564.1	SAMN04008892	Plasmid	Ib	Gammaproteobacteria	Enterobacterales	Enterobacteriaceae	Klebsiella	2014				USA	Homo sapiens	endstage liver disease			abdominal drainage	34.0561 N 118.4297 W	Human	Abdomen
Complete	NZ_CP018704.1	SAMN05412797	Plasmid	IbL	Gammaproteobacteria	Enterobacterales	Enterobacteriaceae	Klebsiella	2014				Germany	Homo sapiens	peritonitis		male	abdominal drainage fluid	51.539190168651764 N 9.911562499999945 E	Human	Abdomen
Complete	NZ_CP018716.1	SAMN05412803	Plasmid	IbL	Gammaproteobacteria	Enterobacterales	Enterobacteriaceae	Klebsiella	2014				Germany	Homo sapiens	peritonitis		female	abdominal drainage fluid	51.539190168651764 N 9.911562499999945 E	Human	Abdomen
Draft	JQSF01000046.1	SAMN02991271		IbL	Gammaproteobacteria	Pseudomonadales	Moraxellaceae	Acinetobacter	1997				Argentina	Homo sapiens	Hospital acquired infections			blood	34.58 S 58.41 W	Human	Blood
Draft	JXBF01000068.1	SAMN03271887		cr	Gammaproteobacteria	Enterobacterales	Enterobacteriaceae	Klebsiella	2012				Australia	Homo sapiens	Blood stream infection		male	Blood	37.8136 S 144.9631 E	Human	Blood
Draft	MWWM01000109.1	SAMN06323304		IbL	Gammaproteobacteria	Pseudomonadales	Pseudomonadaceae	Pseudomonas	2009				Australia	Homo sapiens				blood		Human	Blood
Draft	LUTZ01000024.1	SAMN04445568		IbL	Gammaproteobacteria	Enterobacterales	Enterobacteriaceae	Klebsiella	2007				Brazil	Homo sapiens				Blood	25 S 49 W	Human	Blood
Draft	MANM01000260.1	SAMN04549245		Ib	Gammaproteobacteria	Pseudomonadales	Moraxellaceae	Acinetobacter	2002				Brazil	Homo sapiens	Bloodstream infection			blood		Human	Blood
Draft	MANM01000259.1	SAMN04549245		Ib	Gammaproteobacteria	Pseudomonadales	Moraxellaceae	Acinetobacter	2002				Brazil	Homo sapiens	Bloodstream infection			blood		Human	Blood
Draft	MCGW01000050.1	SAMN05505089		cr	Gammaproteobacteria	Enterobacterales	Enterobacteriaceae	Klebsiella	2014				Brazil	Homo sapiens	sepsis			Blood	22.8726368 S 43.24596969999999 W	Human	Blood
Draft	MDBZ01000042.1	SAMN05510516		cr	Gammaproteobacteria	Enterobacterales	Enterobacteriaceae	Klebsiella	2014				Brazil	Homo sapiens	Sepsis			Blood	22.8726368 S 43.24596969999999 W	Human	Blood
Draft	MRDN01000069.1	SAMN06043562		Ib	Gammaproteobacteria	Enterobacterales	Enterobacteriaceae	Escherichia	2016				Brazil	Homo sapiens	blood infection			blood	23.5575062 S 46.6722151 W	Human	Blood
Draft	MTPO01000120.1	SAMN06233223		IbL	Gammaproteobacteria	Aeromonadales	Aeromonadaceae	Aeromonas	2007				Brazil	Homo sapiens	Bloodstream infection			blood	23.5975 S 46.6439 W	Human	Blood
Draft	MTZP01000687.1	SAMN06251597		IbL	Gammaproteobacteria	Enterobacterales	Enterobacteriaceae	Klebsiella	2010				Brazil	Homo sapiens	Bloodstream infection			blood		Human	Blood
Draft	MZZR01000271.1	SAMN06461937		IbL	Gammaproteobacteria	Enterobacterales	Enterobacteriaceae	Klebsiella	2014				Brazil	Homo sapiens	Bloodstream infection			blood		Human	Blood
Draft	MZZU01000264.1	SAMN06461940		cr	Gammaproteobacteria	Enterobacterales	Enterobacteriaceae	Klebsiella	2014				Brazil	Homo sapiens	Bloodstream infection			blood		Human	Blood
Draft	MZZV01000262.1	SAMN06461941		IbL	Gammaproteobacteria	Enterobacterales	Enterobacteriaceae	Klebsiella	2013				Brazil	Homo sapiens	Bloodstream infection			blood		Human	Blood
Draft	MZZX01000314.1	SAMN06461943		IbL	Gammaproteobacteria	Enterobacterales	Enterobacteriaceae	Klebsiella	2013				Brazil	Homo sapiens	Bloodstream infection			blood		Human	Blood
Draft	NBIT01002007.1	SAMN06461945		cr	Gammaproteobacteria	Enterobacterales	Enterobacteriaceae	Klebsiella	2015				Brazil	Homo sapiens	Bloodstream infection			blood		Human	Blood
Draft	NBOU01001767.1	SAMN06461947		IbL	Gammaproteobacteria	Enterobacterales	Enterobacteriaceae	Klebsiella	2015				Brazil	Homo sapiens	Bloodstream infection			blood		Human	Blood
Draft	NBSD01000416.1	SAMN06461948		cr	Gammaproteobacteria	Enterobacterales	Enterobacteriaceae	Klebsiella	2015				Brazil	Homo sapiens	Bloodstream infection			blood		Human	Blood
Draft	NBSB01002304.1	SAMN06461949		IbL	Gammaproteobacteria	Enterobacterales	Enterobacteriaceae	Klebsiella	2013				Brazil	Homo sapiens	Bloodstream infection			blood		Human	Blood
Draft	NTHT01000061.1	SAMN07572879		cr	Gammaproteobacteria	Enterobacterales	Enterobacteriaceae	Klebsiella	2013				Brazil	Homo sapiens	Bloodstream infection			blood	30.1590 S 51.1348 W	Human	Blood
Draft	NTHU01000058.1	SAMN07572976		cr	Gammaproteobacteria	Enterobacterales	Enterobacteriaceae	Klebsiella	2016				Brazil	Homo sapiens	Bloodstream infections			blood	15.5223 S 47.5432 W	Human	Blood
Draft	NTHV01000043.1	SAMN07573055		IbL	Gammaproteobacteria	Enterobacterales	Enterobacteriaceae	Klebsiella	2010				Brazil	Homo sapiens	Bloodstream infection			blood	16.4048 S 49.1518 W	Human	Blood
Draft	NTHX01000089.1	SAMN07573092		cr	Gammaproteobacteria	Enterobacterales	Enterobacteriaceae	Klebsiella	2016				Brazil	Homo sapiens	Bloodstream infections			blood	7.1195 S 34.845 W	Human	Blood
Draft	PDMV01000003.1	SAMN07732088		Ib	Gammaproteobacteria	Enterobacterales	Enterobacteriaceae	Klebsiella	2003				Brazil	Homo sapiens	sepse			blood		Human	Blood
Draft	AMGR01000023.1	SAMN02470994		Ib	Gammaproteobacteria	Pseudomonadales	Moraxellaceae	Acinetobacter	2017				China	Homo sapiens				blood		Human	Blood
Draft	AMGS01000026.1	SAMN02470995		Ib	Gammaproteobacteria	Pseudomonadales	Moraxellaceae	Acinetobacter	2017				China	Homo sapiens				blood		Human	Blood
Draft	JSCY01000022.1	SAMN03068189		Ib	Gammaproteobacteria	Pseudomonadales	Moraxellaceae	Acinetobacter	2011				China	Homo sapiens				blood		Human	Blood
Draft	JSDE01000008.1	SAMN03068244		Ib	Gammaproteobacteria	Pseudomonadales	Moraxellaceae	Acinetobacter	2011				China	Homo sapiens				blood		Human	Blood
Draft	JSCS01000042.1	SAMN03068258		Ib	Gammaproteobacteria	Pseudomonadales	Moraxellaceae	Acinetobacter	2011				China	Homo sapiens				blood		Human	Blood
Draft	LYUS01000016.1	SAMN05173313		Ib	Gammaproteobacteria	Enterobacterales	Enterobacteriaceae	Enterobacter	2011				China	Homo sapiens	bacteremia			blood	41.8057 N 123.4315 E	Human	Blood
Draft	MSRV01000056.1	SAMN06191490		Ib	Gammaproteobacteria	Pseudomonadales	Moraxellaceae	Acinetobacter	2016				China	Homo sapiens	Bacteremia			Blood		Human	Blood
Draft	MTSN01000043.1	SAMN06240355		Ib	Gammaproteobacteria	Enterobacterales	Enterobacteriaceae	Enterobacter	2014				China	Homo sapiens	Pancreatitis			Blood	30.6416 N 104.061 E	Human	Blood
Draft	NPHR01000101.1	SAMN07344982		cr	Gammaproteobacteria	Enterobacterales	Enterobacteriaceae	Escherichia	2015				China	Homo sapiens	bacteremia			blood	36.19 N 113.31 E	Human	Blood
Draft	NPHP01000103.1	SAMN07344984		IbL	Gammaproteobacteria	Enterobacterales	Enterobacteriaceae	Escherichia	2015				China	Homo sapiens	bacteremia			blood	29.72 N 118.13 E	Human	Blood
Draft	NPHO01000072.1	SAMN07344985		IbL	Gammaproteobacteria	Enterobacterales	Enterobacteriaceae	Escherichia	2014				China	Homo sapiens	bacteremia			blood	34.51 N 119.52 E	Human	Blood
Draft	NPHB01000061.1	SAMN07344998		cr	Gammaproteobacteria	Enterobacterales	Enterobacteriaceae	Klebsiella	2015				China	Homo sapiens	bacteremia			blood	36.19 N 113.31 E	Human	Blood
Draft	NPHA01000061.1	SAMN07344999		cr	Gammaproteobacteria	Enterobacterales	Enterobacteriaceae	Klebsiella	2015				China	Homo sapiens	bacteremia			blood	36.19 N 113.31 E	Human	Blood
Draft	NPGZ01000063.1	SAMN07345000		cr	Gammaproteobacteria	Enterobacterales	Enterobacteriaceae	Klebsiella	2015				China	Homo sapiens	bacteremia			blood	36.19 N 113.31 E	Human	Blood
Draft	NPGY01000094.1	SAMN07345001		Ib	Gammaproteobacteria	Enterobacterales	Enterobacteriaceae	Klebsiella	2015				China	Homo sapiens	bacteremia			blood	29.72 N 118.13 E	Human	Blood
Draft	NPGV01000058.1	SAMN07345004		cr	Gammaproteobacteria	Enterobacterales	Enterobacteriaceae	Klebsiella	2015				China	Homo sapiens	bacteremia			blood	28.45 N 119.92 E	Human	Blood
Draft	NPGP01000071.1	SAMN07345010		cr	Gammaproteobacteria	Enterobacterales	Enterobacteriaceae	Klebsiella	2015				China	Homo sapiens	bacteremia			blood	31.20 N 119.21 E	Human	Blood
Draft	NPGL01000044.1	SAMN07345014		cr	Gammaproteobacteria	Enterobacterales	Enterobacteriaceae	Raoultella	2015				China	Homo sapiens	bacteremia			blood	31.86 N 117.27 E	Human	Blood
Draft	MVPH01000094.1	SAMN05792035		cr	Gammaproteobacteria	Enterobacterales	Enterobacteriaceae	Klebsiella	2016				Colombia	Homo sapiens			male	Blood	7 N 73.25 W	Human	Blood
Draft	MQNA01000092.1	SAMN06054172		cr	Gammaproteobacteria	Enterobacterales	Enterobacteriaceae	Klebsiella	2013				Colombia	Homo sapiens	sepsis			blood	6.15 N 75.33 W	Human	Blood
Draft	MSZM01000088.1	SAMN06200343		IbL	Gammaproteobacteria	Enterobacterales	Enterobacteriaceae	Klebsiella	2014				Colombia	Homo sapiens	Intraabdominal infection			Blood	6.24 N 75.58 W	Human	Blood
Draft	LJGI01000065.1	SAMN04026680		cr	Gammaproteobacteria	Enterobacterales	Enterobacteriaceae	Escherichia	2009				Germany	Homo sapiens				blood		Human	Blood
Draft	LJGJ01000164.1	SAMN04026681		cr	Gammaproteobacteria	Enterobacterales	Enterobacteriaceae	Escherichia	2009				Germany	Homo sapiens				blood		Human	Blood
Draft	LJGK01000141.1	SAMN04026682		cr	Gammaproteobacteria	Enterobacterales	Enterobacteriaceae	Escherichia	2010				Germany	Homo sapiens				blood		Human	Blood
Draft	LXMZ01000097.1	SAMN04868724		IbL	Gammaproteobacteria	Enterobacterales	Enterobacteriaceae	Klebsiella	2012				Greece	Homo sapiens				Blood	38.03 N 23.79 E	Human	Blood
Draft	LXMT01000046.1	SAMN04868730		IbL	Gammaproteobacteria	Enterobacterales	Enterobacteriaceae	Klebsiella	2013				Greece	Homo sapiens				Blood	38.03 N 23.79 E	Human	Blood
Draft	LSAP01000148.1	SAMN04361563		cr	Gammaproteobacteria	Enterobacterales	Enterobacteriaceae	Escherichia	2014				India	Homo sapiens	E. coli bacterimia			Blood	12.409753820104937 N 78.82965887890634 E	Human	Blood
Draft	LZYN01000007.1	SAMN05207686		Ib	Gammaproteobacteria	Enterobacterales	Enterobacteriaceae	Klebsiella	2015				India	Homo sapiens	Bacterimia	Tamilnadu		blood	12.9165 N 79.13249999999994 E	Human	Blood
Draft	MCFO01000020.1	SAMN05447356		Ib	Gammaproteobacteria	Enterobacterales	Enterobacteriaceae	Klebsiella	2015				India	Homo sapiens	Bacterimia			blood	12.9165 N 79.1325 E	Human	Blood
Draft	MCFP01000243.1	SAMN05447360		Ib	Gammaproteobacteria	Enterobacterales	Enterobacteriaceae	Klebsiella	2015				India	Homo sapiens	Bacterimia			blood	12.9165 N 79.13249999999994 E	Human	Blood
Draft	MDZG01000101.1	SAMN05712736		Ib	Gammaproteobacteria	Enterobacterales	Enterobacteriaceae	Klebsiella	2014				India	Homo sapiens	Bacterimia			blood	12.9165 N 79.1325 E	Human	Blood
Draft	MOXL01000042.1	SAMN05732389		Ib	Gammaproteobacteria	Enterobacterales	Enterobacteriaceae	Klebsiella	2013				India	Homo sapiens	Bacteremia			Blood	12.9165 N 79.13249999999994 E	Human	Blood
Draft	MOXM01000092.1	SAMN05732391		cr	Gammaproteobacteria	Enterobacterales	Enterobacteriaceae	Klebsiella	2014				India	Homo sapiens	Bacteremia			Blood	12.9165 N 79.13249999999994 E	Human	Blood
Draft	MOXN01000049.1	SAMN05732395		Ib	Gammaproteobacteria	Enterobacterales	Enterobacteriaceae	Klebsiella	2014				India	Homo sapiens	Bacteremia	Tamilnadu		Blood	12.9165 N 79.13249999999994 E	Human	Blood
Draft	MJBK01000385.1	SAMN05781218		Ib	Gammaproteobacteria	Pseudomonadales	Moraxellaceae	Acinetobacter	2015				India	Homo sapiens	Sepsis			Blood	12.925110267872562 N 79.13696363568306 E	Human	Blood
Draft	MJBM01000063.1	SAMN05781221		Ib	Gammaproteobacteria	Pseudomonadales	Moraxellaceae	Acinetobacter	2015				India	Homo sapiens	Sepsis			Blood	12.925110267872562 N 79.13696363568306 E	Human	Blood
Draft	MNPA01000063.1	SAMN05792399		Ib	Gammaproteobacteria	Enterobacterales	Enterobacteriaceae	Klebsiella	2016				India	Homo sapiens	Blood stream infection			Blood	28.6280759632089 N 77.22341537475586 E	Human	Blood
Draft	MNPB01000065.1	SAMN05792405		Ib	Gammaproteobacteria	Enterobacterales	Enterobacteriaceae	Klebsiella	2016				India	Homo sapiens	Blood stream infection			Blood	28.57455252165917 N 77.23535154014826 E	Human	Blood
Draft	MNPD01000066.1	SAMN05792413		Ib	Gammaproteobacteria	Enterobacterales	Enterobacteriaceae	Klebsiella	2016				India	Homo sapiens	Blood stream infection			Blood	28.57455252165917 N 77.23535154014826 E	Human	Blood
Draft	MNPF01000100.1	SAMN05792418		Others	Gammaproteobacteria	Enterobacterales	Enterobacteriaceae	Klebsiella	2016				India	Homo sapiens	Blood stream infection			Blood	28.57455252165917 N 77.23535154014826 E	Human	Blood
Draft	MNPH01000077.1	SAMN05792433		Others	Gammaproteobacteria	Enterobacterales	Enterobacteriaceae	Klebsiella	2016				India	Homo sapiens	Blood stream infection			Blood	28.57455252165917 N 77.23535154014826 E	Human	Blood
Draft	NEWA01000185.1	SAMN06885836		IbL	Gammaproteobacteria	Enterobacterales	Enterobacteriaceae	Klebsiella	2016				India	Homo sapiens	Bacterimia			blood	12.9165 N 79.1325 E	Human	Blood
Draft	NQYV01000165.1	SAMN07516032		cr	Gammaproteobacteria	Enterobacterales	Enterobacteriaceae	Klebsiella	2017				India	Homo sapiens	Bacterimia			blood	12.9165 N 79.1325 E	Human	Blood
Draft	NRHU01000274.1	SAMN07520304		Ib	Gammaproteobacteria	Enterobacterales	Enterobacteriaceae	Klebsiella	2017				India	Homo sapiens	Bacterimia			blood	12.9165 N 79.1325 E	Human	Blood
Draft	NRHX01000442.1	SAMN07528773		Ib	Gammaproteobacteria	Enterobacterales	Enterobacteriaceae	Klebsiella	2017				India	Homo sapiens	Bacterimia			blood	12.9165 N 79.1325 E	Human	Blood
Draft	NRQZ01000681.1	SAMN07542376		cr	Gammaproteobacteria	Enterobacterales	Enterobacteriaceae	Klebsiella	2017				India	Homo sapiens	Bacterimia			blood	12.9165 N 79.1325 E	Human	Blood
Draft	NRSU01000097.1	SAMN07550949		Ib	Gammaproteobacteria	Enterobacterales	Enterobacteriaceae	Klebsiella	2017				India	Homo sapiens	Bacterimia			blood	12.9165 N 79.1325 E	Human	Blood
Draft	NSCV01000064.1	SAMN07562412		Ib	Gammaproteobacteria	Enterobacterales	Enterobacteriaceae	Klebsiella	2017				India	Homo sapiens	Bacterimia			blood	12.9165 N 79.1325 E	Human	Blood
Draft	NSEC01000063.1	SAMN07570316		cr	Gammaproteobacteria	Enterobacterales	Enterobacteriaceae	Klebsiella	2015				India	Homo sapiens	Bacterimia			blood	12.9165 N 79.1325 E	Human	Blood
Draft	NTHQ01000280.1	SAMN07572687		Ib	Gammaproteobacteria	Enterobacterales	Enterobacteriaceae	Klebsiella	2016				India	Homo sapiens	Bacteremia			blood	12.9165 N 79.1325 E	Human	Blood
Draft	NTHS01000059.1	SAMN07572764		cr	Gammaproteobacteria	Enterobacterales	Enterobacteriaceae	Klebsiella	2016				India	Homo sapiens	Bacteremia			blood	12.9165 N 79.1325 E	Human	Blood
Draft	NWUP01000059.1	SAMN07682413		Ib	Gammaproteobacteria	Enterobacterales	Enterobacteriaceae	Klebsiella	2017				India	Homo sapiens	bacteremia			blood	13.0631 N 80.2518 E	Human	Blood
Draft	NWUQ01000228.1	SAMN07682427		Ib	Gammaproteobacteria	Enterobacterales	Enterobacteriaceae	Klebsiella	2017				India	Homo sapiens	bacteremia			blood	13.0631 N 80.2518 E	Human	Blood
Draft	NWVU01000068.1	SAMN07682590		Ib	Gammaproteobacteria	Enterobacterales	Enterobacteriaceae	Klebsiella	2017				India	Homo sapiens	bacteremia			blood	13.0631 N 80.2518 E	Human	Blood
Draft	NXDQ01000060.1	SAMN07688956		Ib	Gammaproteobacteria	Enterobacterales	Enterobacteriaceae	Klebsiella	2017				India	Homo sapiens	bacteremia			blood	13.0631 N 80.2518 E	Human	Blood
Draft	NXDR01000060.1	SAMN07689019		Ib	Gammaproteobacteria	Enterobacterales	Enterobacteriaceae	Klebsiella	2017				India	Homo sapiens	Bacteremia			blood	13.0631 N 80.2518 E	Human	Blood
Draft	NXDS01000056.1	SAMN07689048		Ib	Gammaproteobacteria	Enterobacterales	Enterobacteriaceae	Klebsiella	2017				India	Homo sapiens	Bacteremia			blood	13.0631 N 80.2518 E	Human	Blood
Draft	NXDT01000083.1	SAMN07689060		cr	Gammaproteobacteria	Enterobacterales	Enterobacteriaceae	Klebsiella	2017				India	Homo sapiens	Bacteremia			blood	13.0631 N 80.2518 E	Human	Blood
Draft	NXDU01000071.1	SAMN07689079		Ib	Gammaproteobacteria	Enterobacterales	Enterobacteriaceae	Klebsiella	2017				India	Homo sapiens	Bacteremia			blood	13.0631 N 80.2518 E	Human	Blood
Draft	NXFJ01000119.1	SAMN07690433		cr	Gammaproteobacteria	Enterobacterales	Enterobacteriaceae	Klebsiella	2017				India	Homo sapiens	Bacteremia			blood	13.0631 N 80.2518 E	Human	Blood
Draft	PESU01000062.1	SAMN07977423		Ib	Gammaproteobacteria	Pseudomonadales	Moraxellaceae	Acinetobacter	2016				India	Homo sapiens	Bacteremia			blood	12.9165 N 79.1325 E	Human	Blood
Draft	PEST01000066.1	SAMN07977424		Ib	Gammaproteobacteria	Pseudomonadales	Moraxellaceae	Acinetobacter	2015				India	Homo sapiens	Bacteremia			blood	12.9165 N 79.1325 E	Human	Blood
Draft	PESS01000063.1	SAMN07977425		Ib	Gammaproteobacteria	Pseudomonadales	Moraxellaceae	Acinetobacter	2015				India	Homo sapiens	Bacteremia			blood	12.9165 N 79.1325 E	Human	Blood
Draft	PESR01000065.1	SAMN07977426		Ib	Gammaproteobacteria	Pseudomonadales	Moraxellaceae	Acinetobacter	2015				India	Homo sapiens	Bacteremia			blood	12.9165 N 79.1325 E	Human	Blood
Draft	LJCD01000012.1	SAMN04012157		IbL	Gammaproteobacteria	Enterobacterales	Enterobacteriaceae	Klebsiella	2005				Israel	Homo sapiens	bloodstream infection			blood	32.0667 N 34.8000 E	Human	Blood
Draft	AVFD01000033.1	SAMN02314415		IbL	Gammaproteobacteria	Enterobacterales	Enterobacteriaceae	Klebsiella	2011				Italy	Homo sapiens				blood	44.51 N 11.35 E	Human	Blood
Draft	AVFC01000089.1	SAMN02314416		IbL	Gammaproteobacteria	Enterobacterales	Enterobacteriaceae	Klebsiella	2010				Italy	Homo sapiens				blood	44.51 N 11.35 E	Human	Blood
Draft	AOSJ01000047.1	SAMN02951923		IbL	Gammaproteobacteria	Enterobacterales	Enterobacteriaceae	Klebsiella	2011				Italy	Homo sapiens				blood		Human	Blood
Draft	LBBD01000175.1	SAMN03466682		cr	Gammaproteobacteria	Enterobacterales	Enterobacteriaceae	Escherichia	2012				Italy	Homo sapiens	sepsis			blood	38.6 N 13.20 E	Human	Blood
Draft	LJOO01000158.1	SAMN04075698		IbL	Gammaproteobacteria	Enterobacterales	Enterobacteriaceae	Klebsiella	2010				Italy	Homo sapiens	bacteremia			blood	44.25 N 8.54 E	Human	Blood
Draft	MIFX01000044.1	SAMN05730643		IbL	Gammaproteobacteria	Enterobacterales	Enterobacteriaceae	Klebsiella	2011				Italy	Homo sapiens	liver abscess with bacteraemia		male	blood	45.070342347715744 N 7.685119626112282 E	Human	Blood
Draft	MSSH01000127.1	SAMN06191599		IbL	Gammaproteobacteria	Enterobacterales	Enterobacteriaceae	Klebsiella	2014				Italy	Homo sapiens	lung trasplantation			blood	38.1157 N 13.3613 E	Human	Blood
Draft	NFGX01000057.1	SAMN06761119		Ib	Gammaproteobacteria	Pseudomonadales	Pseudomonadaceae	Pseudomonas	2013/2014				Italy	Homo sapiens	Bacteremia			blood	45.28 N 9.1 E	Human	Blood
Draft	NFGW01000066.1	SAMN06761120		Ib	Gammaproteobacteria	Pseudomonadales	Pseudomonadaceae	Pseudomonas	2013/2014				Italy	Homo sapiens	Bacteremia			blood	45.28 N 9.1 E	Human	Blood
Draft	NFGV01000057.1	SAMN06761121		Ib	Gammaproteobacteria	Pseudomonadales	Pseudomonadaceae	Pseudomonas	2013/2014				Italy	Homo sapiens	Bacteremia			blood	45.28 N 9.1 E	Human	Blood
Draft	NFGU01000072.1	SAMN06761122		Ib	Gammaproteobacteria	Pseudomonadales	Pseudomonadaceae	Pseudomonas	2013/2014				Italy	Homo sapiens	Bacteremia			blood	45.28 N 9.1 E	Human	Blood
Draft	NFGB01000058.1	SAMN06761141		Ib	Gammaproteobacteria	Pseudomonadales	Pseudomonadaceae	Pseudomonas	2013/2014				Italy	Homo sapiens	Bacteremia			blood	43.47 N 11.14 E	Human	Blood
Draft	NFFZ01000123.1	SAMN06761143		Ib	Gammaproteobacteria	Pseudomonadales	Pseudomonadaceae	Pseudomonas	2013/2014				Italy	Homo sapiens	Bacteremia			blood	43.47 N 11.14 E	Human	Blood
Draft	NFFU01000013.1	SAMN06761148		Ib	Gammaproteobacteria	Pseudomonadales	Pseudomonadaceae	Pseudomonas	2013/2014				Italy	Homo sapiens	Bacteremia			blood	43.35 N 13.3 E	Human	Blood
Draft	NFFS01000020.1	SAMN06761150		Ib	Gammaproteobacteria	Pseudomonadales	Pseudomonadaceae	Pseudomonas	2013/2014				Italy	Homo sapiens	Bacteremia			blood	41.54 N 12.25 E	Human	Blood
Draft	NFFO01000062.1	SAMN06761154		Ib	Gammaproteobacteria	Pseudomonadales	Pseudomonadaceae	Pseudomonas	2013/2014				Italy	Homo sapiens	Bacteremia			blood	41.42 N 15.43 E	Human	Blood
Draft	NFFJ01000075.1	SAMN06761159		Ib	Gammaproteobacteria	Pseudomonadales	Pseudomonadaceae	Pseudomonas	2013/2014				Italy	Homo sapiens	Bacteremia			blood	40.51 N 14.16 E	Human	Blood
Draft	NFFI01000020.1	SAMN06761160		Ib	Gammaproteobacteria	Pseudomonadales	Pseudomonadaceae	Pseudomonas	2013/2014				Italy	Homo sapiens	Bacteremia			blood	40.51 N 14.16 E	Human	Blood
Draft	NFFH01000037.1	SAMN06761161		Ib	Gammaproteobacteria	Pseudomonadales	Pseudomonadaceae	Pseudomonas	2013/2014				Italy	Homo sapiens	Bacteremia			blood	40.51 N 14.16 E	Human	Blood
Draft	NFFF01000041.1	SAMN06761163		Ib	Gammaproteobacteria	Pseudomonadales	Pseudomonadaceae	Pseudomonas	2013/2014				Italy	Homo sapiens	Bacteremia			blood	40.51 N 14.16 E	Human	Blood
Draft	NFFD01000041.1	SAMN06761165		Ib	Gammaproteobacteria	Pseudomonadales	Pseudomonadaceae	Pseudomonas	2013/2014				Italy	Homo sapiens	Bacteremia			blood	40.51 N 14.16 E	Human	Blood
Draft	NFFC01000079.1	SAMN06761166		Ib	Gammaproteobacteria	Pseudomonadales	Pseudomonadaceae	Pseudomonas	2013/2014				Italy	Homo sapiens	Bacteremia			blood	39.18 N 16.15 E	Human	Blood
Draft	NGYC01000046.1	SAMN06917616		IbL	Gammaproteobacteria	Enterobacterales	Enterobacteriaceae	Klebsiella	2012				Italy	Homo sapiens	chronic respiratory insufficiency		male	blood	45.4642 N 9.18944 E	Human	Blood
Draft	NGXL01000119.1	SAMN06917633		IbL	Gammaproteobacteria	Enterobacterales	Enterobacteriaceae	Klebsiella	2013				Italy	Homo sapiens	renal failure		female	blood	45.4642 N 9.18944 E	Human	Blood
Draft	NGWJ01000104.1	SAMN06917661		IbL	Gammaproteobacteria	Enterobacterales	Enterobacteriaceae	Klebsiella	2014				Italy	Homo sapiens	acute myocardical infarction		male	blood	45.4642 N 9.18944 E	Human	Blood
Complete	NZ_CP015347.1	SAMN04849770		IbL	Gammaproteobacteria	Enterobacterales	Morganellaceae	Proteus	2013				Italy	Homo sapiens	bloodstream infection		female	blood	43.732079 N 11.305724 E	Human	Blood
Draft	MPCR01000117.1	SAMN05559829		Ib	Gammaproteobacteria	Pseudomonadales	Pseudomonadaceae	Pseudomonas	2014				Malaysia	Homo sapiens	Acute myeloid leukaemia			Blood	3.1201 N 101.65449999999998 E	Human	Blood
Draft	MPCR01000108.1	SAMN05559829		IbL	Gammaproteobacteria	Pseudomonadales	Pseudomonadaceae	Pseudomonas	2014				Malaysia	Homo sapiens	Acute myeloid leukaemia			Blood	3.1201 N 101.65449999999998 E	Human	Blood
Draft	MPCR01000091.1	SAMN05559829		IbL	Gammaproteobacteria	Pseudomonadales	Pseudomonadaceae	Pseudomonas	2014				Malaysia	Homo sapiens	Acute myeloid leukaemia			Blood	3.1201 N 101.65449999999998 E	Human	Blood
Draft	NIIX01000094.1	SAMN07175300		Ib	Gammaproteobacteria	Pseudomonadales	Pseudomonadaceae	Pseudomonas	2010				Malaysia	Homo sapiens	Bacterial Pneumonia			blood		Human	Blood
Draft	NIIV01000111.1	SAMN07175302		Ib	Gammaproteobacteria	Pseudomonadales	Pseudomonadaceae	Pseudomonas	2010				Malaysia	Homo sapiens	Bacterial Pneumonia			blood		Human	Blood
Draft	JXJG01000062.1	SAMN03281111		cr	Gammaproteobacteria	Enterobacterales	Enterobacteriaceae	Klebsiella	2010				Netherlands	Homo sapiens				Blood	53.13 N 6.33 E	Human	Blood
Draft	JXJH01000099.1	SAMN03281119		cr	Gammaproteobacteria	Enterobacterales	Enterobacteriaceae	Klebsiella	2012				Netherlands	Homo sapiens				Blood	53.13 N 6.33 E	Human	Blood
Draft	JXJJ01000046.1	SAMN03281123		cr	Gammaproteobacteria	Enterobacterales	Enterobacteriaceae	Klebsiella	2013				Netherlands	Homo sapiens				Blood	53.13 N 6.33 E	Human	Blood
Draft	NFWG01000077.1	SAMN05960883		cr	Gammaproteobacteria	Enterobacterales	Enterobacteriaceae	Klebsiella	2010				Nigeria	Homo sapiens	Sepsis			Blood		Human	Blood
Draft	NFWE01000051.1	SAMN05960885		IbL	Gammaproteobacteria	Enterobacterales	Enterobacteriaceae	Klebsiella	2010				Nigeria	Homo sapiens	Sepsis			Blood		Human	Blood
Draft	NFVU01000049.1	SAMN05960895		cr	Gammaproteobacteria	Enterobacterales	Enterobacteriaceae	Klebsiella	2012				Nigeria	Homo sapiens	Sepsis			Blood		Human	Blood
Draft	NFVT01000086.1	SAMN05960896		Ib	Gammaproteobacteria	Enterobacterales	Enterobacteriaceae	Klebsiella	2012				Nigeria	Homo sapiens	Sepsis			Blood		Human	Blood
Draft	NFYG01000050.1	SAMN05960900		cr	Gammaproteobacteria	Enterobacterales	Enterobacteriaceae	Klebsiella	2014				Nigeria	Homo sapiens	Sepsis			Blood		Human	Blood
Draft	NFYF01000032.1	SAMN05960901		cr	Gammaproteobacteria	Enterobacterales	Enterobacteriaceae	Klebsiella	2015				Nigeria	Homo sapiens	Sepsis			Blood		Human	Blood
Draft	NFYD01000065.1	SAMN05960903		cr	Gammaproteobacteria	Enterobacterales	Enterobacteriaceae	Klebsiella	2015				Nigeria	Homo sapiens	Sepsis			Blood		Human	Blood
Draft	NFXY01000118.1	SAMN05960908		cr	Gammaproteobacteria	Enterobacterales	Enterobacteriaceae	Klebsiella	2013				Nigeria	Homo sapiens	Sepsis			Blood		Human	Blood
Draft	NFXX01000100.1	SAMN05960909		cr	Gammaproteobacteria	Enterobacterales	Enterobacteriaceae	Klebsiella	2013				Nigeria	Homo sapiens	Sepsis			Blood		Human	Blood
Draft	NFXR01000054.1	SAMN05960910		cr	Gammaproteobacteria	Enterobacterales	Enterobacteriaceae	Klebsiella	2012				Nigeria	Homo sapiens	Sepsis			Blood		Human	Blood
Draft	NFXL01000055.1	SAMN05960912		cr	Gammaproteobacteria	Enterobacterales	Enterobacteriaceae	Klebsiella	2012				Nigeria	Homo sapiens	Sepsis			Blood		Human	Blood
Draft	NFWQ01000103.1	SAMN05960914		cr	Gammaproteobacteria	Enterobacterales	Enterobacteriaceae	Klebsiella	2013				Nigeria	Homo sapiens	Sepsis			Blood		Human	Blood
Draft	NFXP01000039.1	SAMN05960921		cr	Gammaproteobacteria	Enterobacterales	Enterobacteriaceae	Klebsiella	2014				Nigeria	Homo sapiens	Sepsis			Blood		Human	Blood
Draft	NFXN01000065.1	SAMN05960922		cr	Gammaproteobacteria	Enterobacterales	Enterobacteriaceae	Klebsiella	2014				Nigeria	Homo sapiens	Sepsis			Blood		Human	Blood
Draft	NFXK01000053.1	SAMN05960925		cr	Gammaproteobacteria	Enterobacterales	Enterobacteriaceae	Klebsiella	2014				Nigeria	Homo sapiens	Sepsis			Blood		Human	Blood
Draft	NFXF01000046.1	SAMN05960930		cr	Gammaproteobacteria	Enterobacterales	Enterobacteriaceae	Klebsiella	2015				Nigeria	Homo sapiens	Sepsis			Blood		Human	Blood
Draft	NFXE01000117.1	SAMN05960931		cr	Gammaproteobacteria	Enterobacterales	Enterobacteriaceae	Klebsiella	2016				Nigeria	Homo sapiens	Sepsis			Blood		Human	Blood
Draft	NJCN01000094.1	SAMN05960932		cr	Gammaproteobacteria	Enterobacterales	Enterobacteriaceae	Klebsiella	2016				Nigeria	Homo sapiens	Sepsis			Blood		Human	Blood
Draft	NFXD01000120.1	SAMN05960934		cr	Gammaproteobacteria	Enterobacterales	Enterobacteriaceae	Klebsiella	2016				Nigeria	Homo sapiens	Sepsis			Blood		Human	Blood
Draft	NFXC01000042.1	SAMN05960935		cr	Gammaproteobacteria	Enterobacterales	Enterobacteriaceae	Klebsiella	2016				Nigeria	Homo sapiens	Sepsis			Blood		Human	Blood
Draft	NFXB01000123.1	SAMN05960936		cr	Gammaproteobacteria	Enterobacterales	Enterobacteriaceae	Klebsiella	2016				Nigeria	Homo sapiens	Sepsis			Blood		Human	Blood
Draft	NFXA01000040.1	SAMN05960937		cr	Gammaproteobacteria	Enterobacterales	Enterobacteriaceae	Klebsiella	2016				Nigeria	Homo sapiens	Sepsis			Blood		Human	Blood
Draft	NFWZ01000039.1	SAMN05960938		cr	Gammaproteobacteria	Enterobacterales	Enterobacteriaceae	Klebsiella	2016				Nigeria	Homo sapiens	Sepsis			Blood		Human	Blood
Draft	NFWY01000127.1	SAMN05960939		cr	Gammaproteobacteria	Enterobacterales	Enterobacteriaceae	Klebsiella	2016				Nigeria	Homo sapiens	Sepsis			Blood		Human	Blood
Draft	NFWV01000020.1	SAMN05960942		cr	Gammaproteobacteria	Enterobacterales	Enterobacteriaceae	Klebsiella	2016				Nigeria	Homo sapiens	Sepsis			Blood		Human	Blood
Draft	NFWT01000012.1	SAMN05960944		cr	Gammaproteobacteria	Enterobacterales	Enterobacteriaceae	Klebsiella	2016				Nigeria	Homo sapiens	Sepsis			Blood		Human	Blood
Draft	NFWS01000014.1	SAMN05960945		cr	Gammaproteobacteria	Enterobacterales	Enterobacteriaceae	Klebsiella	2016				Nigeria	Homo sapiens	Sepsis			Blood		Human	Blood
Draft	NFWR01000008.1	SAMN05960946		cr	Gammaproteobacteria	Enterobacterales	Enterobacteriaceae	Klebsiella	2016				Nigeria	Homo sapiens	Sepsis			Blood		Human	Blood
Draft	NFYR01000097.1	SAMN05960947		cr	Gammaproteobacteria	Enterobacterales	Enterobacteriaceae	Klebsiella	2014				Nigeria	Homo sapiens	Sepsis			Blood		Human	Blood
Draft	NFYQ01000049.1	SAMN05960955		cr	Gammaproteobacteria	Enterobacterales	Enterobacteriaceae	Klebsiella	2016				Nigeria	Homo sapiens	Sepsis			Blood		Human	Blood
Draft	NFYP01000049.1	SAMN05960956		cr	Gammaproteobacteria	Enterobacterales	Enterobacteriaceae	Klebsiella	2016				Nigeria	Homo sapiens	Sepsis			Blood		Human	Blood
Draft	NFYO01000048.1	SAMN05960957		cr	Gammaproteobacteria	Enterobacterales	Enterobacteriaceae	Klebsiella	2016				Nigeria	Homo sapiens	Sepsis			Blood		Human	Blood
Draft	NFWM01000049.1	SAMN05960964		cr	Gammaproteobacteria	Enterobacterales	Enterobacteriaceae	Klebsiella	2016				Nigeria	Homo sapiens	Sepsis			Blood		Human	Blood
Draft	NFVG01000047.1	SAMN05960969		cr	Gammaproteobacteria	Enterobacterales	Enterobacteriaceae	Klebsiella	2013				Nigeria	Homo sapiens	Sepsis			Blood		Human	Blood
Draft	LNGS01000112.1	SAMN04158275		IbL	Gammaproteobacteria	Enterobacterales	Enterobacteriaceae	Klebsiella	2008				Norway	Homo sapiens				Blood		Human	Blood
Draft	LNGU01000095.1	SAMN04158277		IbL	Gammaproteobacteria	Enterobacterales	Enterobacteriaceae	Klebsiella	2008				Norway	Homo sapiens				Blood		Human	Blood
Draft	LNGY01000025.1	SAMN04158281		IbL	Gammaproteobacteria	Enterobacterales	Enterobacteriaceae	Escherichia	2010				Norway	Homo sapiens				Blood		Human	Blood
Draft	LNHX01000082.1	SAMN04158306		cr	Gammaproteobacteria	Enterobacterales	Enterobacteriaceae	Klebsiella	2012				Norway	Homo sapiens				Blood		Human	Blood
Draft	LNIC01000093.1	SAMN04158311		IbL	Gammaproteobacteria	Enterobacterales	Enterobacteriaceae	Klebsiella	2013				Norway	Homo sapiens				Blood		Human	Blood
Draft	LNIF01000002.1	SAMN04158314		cr	Gammaproteobacteria	Enterobacterales	Enterobacteriaceae	Klebsiella	2013				Norway	Homo sapiens				Blood		Human	Blood
Draft	LNIJ01000219.1	SAMN04158318		cr	Gammaproteobacteria	Enterobacterales	Enterobacteriaceae	Escherichia	2014				Norway	Homo sapiens				Blood		Human	Blood
Draft	LNIN01000111.1	SAMN04158322		Ib	Gammaproteobacteria	Enterobacterales	Enterobacteriaceae	Escherichia	2014				Norway	Homo sapiens				Blood		Human	Blood
Draft	FXNA01000044.1	SAMEA2609417		cr	Gammaproteobacteria	Enterobacterales	Enterobacteriaceae	Klebsiella	2010/2012				Pakistan	Homo sapiens		diseased		blood		Human	Blood
Draft	FXNZ01000044.1	SAMEA2609420		cr	Gammaproteobacteria	Enterobacterales	Enterobacteriaceae	Klebsiella	2010/2012				Pakistan	Homo sapiens		diseased		blood		Human	Blood
Draft	FXOA01000036.1	SAMEA2609425		IbL	Gammaproteobacteria	Enterobacterales	Enterobacteriaceae	Klebsiella	2010/2012				Pakistan	Homo sapiens		diseased		blood		Human	Blood
Draft	FXOE01000065.1	SAMEA2609427		IbL	Gammaproteobacteria	Enterobacterales	Enterobacteriaceae	Klebsiella	2010/2012				Pakistan	Homo sapiens		diseased		blood		Human	Blood
Draft	FXOR01000068.1	SAMEA2609431		cr	Gammaproteobacteria	Enterobacterales	Enterobacteriaceae	Klebsiella	2010/2012				Pakistan	Homo sapiens		diseased		blood		Human	Blood
Draft	FXOF01000069.1	SAMEA2609432		cr	Gammaproteobacteria	Enterobacterales	Enterobacteriaceae	Klebsiella	2010/2012				Pakistan	Homo sapiens		diseased		blood		Human	Blood
Draft	FXOS01000036.1	SAMEA2609436		IbL	Gammaproteobacteria	Enterobacterales	Enterobacteriaceae	Klebsiella	2010/2012				Pakistan	Homo sapiens		diseased		blood		Human	Blood
Draft	FXOT01000033.1	SAMEA2609437		cr	Gammaproteobacteria	Enterobacterales	Enterobacteriaceae	Klebsiella	2010/2012				Pakistan	Homo sapiens		diseased		blood		Human	Blood
Draft	FXON01000059.1	SAMEA2609441		IbL	Gammaproteobacteria	Enterobacterales	Enterobacteriaceae	Klebsiella	2010/2012				Pakistan	Homo sapiens		diseased		blood		Human	Blood
Draft	FXOZ01000053.1	SAMEA2609443		cr	Gammaproteobacteria	Enterobacterales	Enterobacteriaceae	Klebsiella	2010/2012				Pakistan	Homo sapiens		diseased		blood		Human	Blood
Draft	FXOQ01000061.1	SAMEA2609444		IbL	Gammaproteobacteria	Enterobacterales	Enterobacteriaceae	Klebsiella	2010/2012				Pakistan	Homo sapiens		diseased		blood		Human	Blood
Draft	FXPF01000077.1	SAMEA2609460		cr	Gammaproteobacteria	Enterobacterales	Enterobacteriaceae	Klebsiella	2010/2012				Pakistan	Homo sapiens		diseased		blood		Human	Blood
Draft	MAGJ01000060.1	SAMN05213494		cr	Gammaproteobacteria	Enterobacterales	Enterobacteriaceae	Klebsiella	2013				Pakistan	Homo sapiens				blood		Human	Blood
Draft	MIEG01000132.1	SAMN05213497		cr	Gammaproteobacteria	Enterobacterales	Enterobacteriaceae	Citrobacter	2013				Pakistan	Homo sapiens				blood		Human	Blood
Draft	MAGI01000058.1	SAMN05213498		cr	Gammaproteobacteria	Enterobacterales	Enterobacteriaceae	Klebsiella	2013				Pakistan	Homo sapiens				blood		Human	Blood
Draft	MAGF01000065.1	SAMN05213500		cr	Gammaproteobacteria	Enterobacterales	Enterobacteriaceae	Klebsiella	2013				Pakistan	Homo sapiens				blood		Human	Blood
Draft	MAGM01000053.1	SAMN05252770		cr	Gammaproteobacteria	Enterobacterales	Enterobacteriaceae	Klebsiella	2013				Pakistan	Homo sapiens				blood		Human	Blood
Draft	NBOH01000077.1	SAMN06670980		cr	Gammaproteobacteria	Enterobacterales	Enterobacteriaceae	Klebsiella	2013				Philippines	Homo sapiens	bacterial infectious disease			blood	14.60 N 121.02 E	Human	Blood
Draft	LYNT01000097.1	SAMN04924796		Ib	Gammaproteobacteria	Pseudomonadales	Moraxellaceae	Acinetobacter	2013				Saudi Arabia	Homo sapiens	Infection			Blood	21.22 N 39.52 E	Human	Blood
Draft	LJEA02000051.1	SAMN04011433		cr	Gammaproteobacteria	Enterobacterales	Enterobacteriaceae	Klebsiella	2013				South Africa	Homo sapiens			male	blood	29.83432 S 30.99865 E	Human	Blood
Draft	NXIL01000050.1	SAMN06106832		Others	Gammaproteobacteria	Enterobacterales	Enterobacteriaceae	Enterobacter	2013				South Africa	Homo sapiens			female	blood	25.76 S 28.09 E	Human	Blood
Draft	NXIV01000135.1	SAMN06106842		IbL	Gammaproteobacteria	Enterobacterales	Enterobacteriaceae	Klebsiella	2013				South Africa	Homo sapiens	TB case		male	blood	25.76 S 28.09 E	Human	Blood
Draft	NXJE01000083.1	SAMN06106851		cr	Gammaproteobacteria	Enterobacterales	Enterobacteriaceae	Escherichia	2013				South Africa	Homo sapiens			male	blood	25.76 S 28.09 E	Human	Blood
Draft	NXJL01000131.1	SAMN06106858		IbL	Gammaproteobacteria	Enterobacterales	Enterobacteriaceae	Klebsiella	2013				South Africa	Homo sapiens	TB case		male	blood	25.76 S 28.09 E	Human	Blood
Draft	NXJN01000041.1	SAMN06106860		Ib	Gammaproteobacteria	Enterobacterales	Enterobacteriaceae	Enterobacter	2013				South Africa	Homo sapiens	TB case		male	blood	25.76 S 28.09 E	Human	Blood
Draft	NXJN01000047.1	SAMN06106860		IbL	Gammaproteobacteria	Enterobacterales	Enterobacteriaceae	Enterobacter	2013				South Africa	Homo sapiens	TB case		male	blood	25.76 S 28.09 E	Human	Blood
Draft	NXJS01000079.1	SAMN06106865		cr	Gammaproteobacteria	Enterobacterales	Enterobacteriaceae	Klebsiella	2013				South Africa	Homo sapiens			female	blood	25.76 S 28.09 E	Human	Blood
Draft	NXJV01000140.1	SAMN06106868		IbL	Gammaproteobacteria	Enterobacterales	Enterobacteriaceae	Klebsiella	2013				South Africa	Homo sapiens			female	blood	25.76 S 28.09 E	Human	Blood
Draft	NXJX01000080.1	SAMN06106869		cr	Gammaproteobacteria	Enterobacterales	Enterobacteriaceae	Klebsiella	2013				South Africa	Homo sapiens	Sepsis		male	blood	25.76 S 28.09 E	Human	Blood
Draft	NXKA01000077.1	SAMN06106873		cr	Gammaproteobacteria	Enterobacterales	Enterobacteriaceae	Klebsiella	2013				South Africa	Homo sapiens			female	blood	25.76 S 28.09 E	Human	Blood
Draft	NXKU01000382.1	SAMN06106893		cr	Gammaproteobacteria	Enterobacterales	Enterobacteriaceae	Klebsiella	2013				South Africa	Homo sapiens	Injury head lung abscess		male	blood	25.73 S 28.20 E	Human	Blood
Draft	NXKX01000313.1	SAMN06106896		cr	Gammaproteobacteria	Enterobacterales	Enterobacteriaceae	Klebsiella	2013				South Africa	Homo sapiens	TB case AML		male	blood	25.73 S 28.20 E	Human	Blood
Draft	NXLA01000487.1	SAMN06106899		cr	Gammaproteobacteria	Enterobacterales	Enterobacteriaceae	Klebsiella	2013				South Africa	Homo sapiens			male	blood	25.73 S 28.20 E	Human	Blood
Draft	NXLF01000074.1	SAMN06106904		cr	Gammaproteobacteria	Enterobacterales	Enterobacteriaceae	Escherichia	2013				South Africa	Homo sapiens			male	blood	25.73 S 28.20 E	Human	Blood
Draft	NXLH01000074.1	SAMN06106905		cr	Gammaproteobacteria	Enterobacterales	Enterobacteriaceae	Escherichia	2013				South Africa	Homo sapiens			male	blood	25.73 S 28.20 E	Human	Blood
Draft	LDWV01000145.1	SAMN03738195		IbL	Gammaproteobacteria	Enterobacterales	Enterobacteriaceae	Klebsiella	2013				South Korea	Homo sapiens	bacterial meningitis			blood	37.56 N 126.58 E	Human	Blood
Draft	LYPS01000074.1	SAMN05178488		cr	Gammaproteobacteria	Enterobacterales	Enterobacteriaceae	Klebsiella	2011				South Korea	Homo sapiens	Recurrent cervix cancer			Blood	37.56 N 126.58 E	Human	Blood
Draft	LYPU01000036.1	SAMN05178491		cr	Gammaproteobacteria	Enterobacterales	Enterobacteriaceae	Klebsiella	2011				South Korea	Homo sapiens	pneumonia			Blood	37.56 N 126.58 E	Human	Blood
Draft	LYPV01000086.1	SAMN05178492		IbL	Gammaproteobacteria	Enterobacterales	Enterobacteriaceae	Klebsiella	2010				South Korea	Homo sapiens	Kidney Transplant			Blood	37.56 N 126.58 E	Human	Blood
Complete	NZ_CP017650.1	SAMN05601670		Ib	Gammaproteobacteria	Pseudomonadales	Moraxellaceae	Acinetobacter	2015				South Korea	Homo sapiens				Blood		Human	Blood
Complete	NZ_CP020579.1	SAMN06650262		Ib	Gammaproteobacteria	Pseudomonadales	Moraxellaceae	Acinetobacter	2013				South Korea	Homo sapiens				blood		Human	Blood
Complete	NZ_CP020578.1	SAMN06650263		Ib	Gammaproteobacteria	Pseudomonadales	Moraxellaceae	Acinetobacter	2013				South Korea	Homo sapiens				blood		Human	Blood
Draft	ATHX01000046.1	SAMN02194084		Ib	Gammaproteobacteria	Enterobacterales	Enterobacteriaceae	Enterobacter	2009				Spain	homo sapiens				blood		Human	Blood
Draft	JNHD01000009.1	SAMN02738247		Ib	Gammaproteobacteria	Pseudomonadales	Pseudomonadaceae	Pseudomonas	2008				Spain	Homo sapiens	bacteremia			blood	40.433333 N 3.683333 W	Human	Blood
Draft	JNHB01000076.1	SAMN02808712		cr	Gammaproteobacteria	Enterobacterales	Enterobacteriaceae	Klebsiella	2012				Spain	Homo sapiens				blood		Human	Blood
Draft	MEDG01000007.1	SAMN05590239		IbL	Gammaproteobacteria	Pseudomonadales	Moraxellaceae	Acinetobacter	2010				Spain	Homo sapiens	Bacteremia			Blood	40.480549742407064 N 3.68685320019722 W	Human	Blood
Draft	MEDH01000003.1	SAMN05590405		IbL	Gammaproteobacteria	Pseudomonadales	Moraxellaceae	Acinetobacter	2010				Spain	Homo sapiens	Bacteremia			Blood	40.480549742407064 N 3.68685320019722 W	Human	Blood
Draft	FKET01000017.1	SAMEA2273122		Others	Gammaproteobacteria	Enterobacterales	Enterobacteriaceae	Enterobacter	2001				United Kingdom	Homo sapiens		invasive disease		blood		Human	Blood
Draft	FKFW01000033.1	SAMEA2273125		Ib	Gammaproteobacteria	Enterobacterales	Enterobacteriaceae	Enterobacter	2001				United Kingdom	Homo sapiens		invasive disease		blood		Human	Blood
Draft	FKGI01000031.1	SAMEA2273127		IbL	Gammaproteobacteria	Enterobacterales	Enterobacteriaceae	Enterobacter	2001				United Kingdom	Homo sapiens		invasive disease		blood		Human	Blood
Draft	FJZA01000055.1	SAMEA2273130		IbL	Gammaproteobacteria	Enterobacterales	Enterobacteriaceae	Enterobacter	2001				United Kingdom	Homo sapiens		invasive disease		blood		Human	Blood
Draft	FKDD01000044.1	SAMEA2273136		Ib	Gammaproteobacteria	Enterobacterales	Enterobacteriaceae	Enterobacter	2002				United Kingdom	Homo sapiens		invasive disease		blood		Human	Blood
Draft	FKDN01000036.1	SAMEA2273149		Ib	Gammaproteobacteria	Enterobacterales	Enterobacteriaceae	Enterobacter	2002				United Kingdom	Homo sapiens		invasive disease		blood		Human	Blood
Draft	FKDM01000030.1	SAMEA2273150		Ib	Gammaproteobacteria	Enterobacterales	Enterobacteriaceae	Enterobacter	2002				United Kingdom	Homo sapiens		invasive disease		blood		Human	Blood
Draft	FKDM01000037.1	SAMEA2273150		IbL	Gammaproteobacteria	Enterobacterales	Enterobacteriaceae	Enterobacter	2002				United Kingdom	Homo sapiens		invasive disease		blood		Human	Blood
Draft	FKDO01000034.1	SAMEA2273151		Ib	Gammaproteobacteria	Enterobacterales	Enterobacteriaceae	Enterobacter	2002				United Kingdom	Homo sapiens		invasive disease		blood		Human	Blood
Draft	FKDY01000047.1	SAMEA2273159		IbL	Gammaproteobacteria	Enterobacterales	Enterobacteriaceae	Enterobacter	2002				United Kingdom	Homo sapiens		invasive disease		blood		Human	Blood
Draft	FKDW01000032.1	SAMEA2273160		Ib	Gammaproteobacteria	Enterobacterales	Enterobacteriaceae	Enterobacter	2002				United Kingdom	Homo sapiens		invasive disease		blood		Human	Blood
Draft	FKDX01000009.1	SAMEA2273161		IbL	Gammaproteobacteria	Enterobacterales	Enterobacteriaceae	Enterobacter	2002				United Kingdom	Homo sapiens		invasive disease		blood		Human	Blood
Draft	FKEK01000051.1	SAMEA2273172		IbL	Gammaproteobacteria	Enterobacterales	Enterobacteriaceae	Enterobacter	2002				United Kingdom	Homo sapiens		invasive disease		blood		Human	Blood
Draft	FKEG01000017.1	SAMEA2273177		Ib	Gammaproteobacteria	Enterobacterales	Enterobacteriaceae	Enterobacter	2002				United Kingdom	Homo sapiens		invasive disease		blood		Human	Blood
Draft	FKEL01000050.1	SAMEA2273178		Ib	Gammaproteobacteria	Enterobacterales	Enterobacteriaceae	Enterobacter	2002				United Kingdom	Homo sapiens		invasive disease		blood		Human	Blood
Draft	FKEL01000069.1	SAMEA2273178		IbL	Gammaproteobacteria	Enterobacterales	Enterobacteriaceae	Enterobacter	2002				United Kingdom	Homo sapiens		invasive disease		blood		Human	Blood
Draft	FKEO01000048.1	SAMEA2273179		Ib	Gammaproteobacteria	Enterobacterales	Enterobacteriaceae	Enterobacter	2002				United Kingdom	Homo sapiens		invasive disease		blood		Human	Blood
Draft	FKEO01000075.1	SAMEA2273179		IbL	Gammaproteobacteria	Enterobacterales	Enterobacteriaceae	Enterobacter	2002				United Kingdom	Homo sapiens		invasive disease		blood		Human	Blood
Draft	FKEV01000036.1	SAMEA2273187		Ib	Gammaproteobacteria	Enterobacterales	Enterobacteriaceae	Enterobacter	2003				United Kingdom	Homo sapiens		invasive disease		blood		Human	Blood
Draft	FKEV01000052.1	SAMEA2273187		IbL	Gammaproteobacteria	Enterobacterales	Enterobacteriaceae	Enterobacter	2003				United Kingdom	Homo sapiens		invasive disease		blood		Human	Blood
Draft	FKFG01000026.1	SAMEA2273196		Ib	Gammaproteobacteria	Enterobacterales	Enterobacteriaceae	Enterobacter	2003				United Kingdom	Homo sapiens		invasive disease		blood		Human	Blood
Draft	FKFG01000049.1	SAMEA2273196		IbL	Gammaproteobacteria	Enterobacterales	Enterobacteriaceae	Enterobacter	2003				United Kingdom	Homo sapiens		invasive disease		blood		Human	Blood
Draft	FKFH01000029.1	SAMEA2273197		Ib	Gammaproteobacteria	Enterobacterales	Enterobacteriaceae	Enterobacter	2003				United Kingdom	Homo sapiens		invasive disease		blood		Human	Blood
Draft	FKFH01000042.1	SAMEA2273197		IbL	Gammaproteobacteria	Enterobacterales	Enterobacteriaceae	Enterobacter	2003				United Kingdom	Homo sapiens		invasive disease		blood		Human	Blood
Draft	FJXB01000033.1	SAMEA2273208		cr	Gammaproteobacteria	Enterobacterales	Enterobacteriaceae	Enterobacter	2005				United Kingdom	Homo sapiens		invasive disease		blood		Human	Blood
Draft	FJWX01000028.1	SAMEA2273209		Ib	Gammaproteobacteria	Enterobacterales	Enterobacteriaceae	Enterobacter	2005				United Kingdom	Homo sapiens		invasive disease		blood		Human	Blood
Draft	FJWX01000042.1	SAMEA2273209		IbL	Gammaproteobacteria	Enterobacterales	Enterobacteriaceae	Enterobacter	2005				United Kingdom	Homo sapiens		invasive disease		blood		Human	Blood
Draft	FJWU01000031.1	SAMEA2273210		Ib	Gammaproteobacteria	Enterobacterales	Enterobacteriaceae	Enterobacter	2005				United Kingdom	Homo sapiens		invasive disease		blood		Human	Blood
Draft	FJWU01000046.1	SAMEA2273210		IbL	Gammaproteobacteria	Enterobacterales	Enterobacteriaceae	Enterobacter	2005				United Kingdom	Homo sapiens		invasive disease		blood		Human	Blood
Draft	FKFS01000044.1	SAMEA2273215		Ib	Gammaproteobacteria	Enterobacterales	Enterobacteriaceae	Enterobacter	2003				United Kingdom	Homo sapiens		invasive disease		blood		Human	Blood
Draft	FKFX01000070.1	SAMEA2273222		Ib	Gammaproteobacteria	Enterobacterales	Enterobacteriaceae	Enterobacter	2003				United Kingdom	Homo sapiens		invasive disease		blood		Human	Blood
Draft	FKGB01000023.1	SAMEA2273225		IbL	Gammaproteobacteria	Enterobacterales	Enterobacteriaceae	Enterobacter	2003				United Kingdom	Homo sapiens		invasive disease		blood		Human	Blood
Draft	FKGC01000043.1	SAMEA2273228		Ib	Gammaproteobacteria	Enterobacterales	Enterobacteriaceae	Enterobacter	2003				United Kingdom	Homo sapiens		invasive disease		blood		Human	Blood
Draft	FKFZ01000061.1	SAMEA2273229		Ib	Gammaproteobacteria	Enterobacterales	Enterobacteriaceae	Enterobacter	2003				United Kingdom	Homo sapiens		invasive disease		blood		Human	Blood
Draft	FKGG01000044.1	SAMEA2273234		Ib	Gammaproteobacteria	Enterobacterales	Enterobacteriaceae	Enterobacter	2004				United Kingdom	Homo sapiens		invasive disease		blood		Human	Blood
Draft	FKGV01000036.1	SAMEA2273244		Ib	Gammaproteobacteria	Enterobacterales	Enterobacteriaceae	Enterobacter	2004				United Kingdom	Homo sapiens		invasive disease		blood		Human	Blood
Draft	FKGY01000068.1	SAMEA2273245		Others	Gammaproteobacteria	Enterobacterales	Enterobacteriaceae	Enterobacter	2004				United Kingdom	Homo sapiens		invasive disease		blood		Human	Blood
Draft	FKHB01000037.1	SAMEA2273250		Ib	Gammaproteobacteria	Enterobacterales	Enterobacteriaceae	Enterobacter	2004				United Kingdom	Homo sapiens		invasive disease		blood		Human	Blood
Draft	FKHB01000048.1	SAMEA2273250		IbL	Gammaproteobacteria	Enterobacterales	Enterobacteriaceae	Enterobacter	2004				United Kingdom	Homo sapiens		invasive disease		blood		Human	Blood
Draft	FKHC01000028.1	SAMEA2273252		Ib	Gammaproteobacteria	Enterobacterales	Enterobacteriaceae	Enterobacter	2004				United Kingdom	Homo sapiens		invasive disease		blood		Human	Blood
Draft	FKHC01000044.1	SAMEA2273252		IbL	Gammaproteobacteria	Enterobacterales	Enterobacteriaceae	Enterobacter	2004				United Kingdom	Homo sapiens		invasive disease		blood		Human	Blood
Draft	FKHQ01000054.1	SAMEA2273264		Ib	Gammaproteobacteria	Enterobacterales	Enterobacteriaceae	Enterobacter	2004				United Kingdom	Homo sapiens		invasive disease		blood		Human	Blood
Draft	FKHQ01000069.1	SAMEA2273264		IbL	Gammaproteobacteria	Enterobacterales	Enterobacteriaceae	Enterobacter	2004				United Kingdom	Homo sapiens		invasive disease		blood		Human	Blood
Draft	FKHP01000036.1	SAMEA2273265		IbL	Gammaproteobacteria	Enterobacterales	Enterobacteriaceae	Enterobacter	2004				United Kingdom	Homo sapiens		invasive disease		blood		Human	Blood
Draft	FKHT01000039.1	SAMEA2273268		IbL	Gammaproteobacteria	Enterobacterales	Enterobacteriaceae	Enterobacter	2004				United Kingdom	Homo sapiens		invasive disease		blood		Human	Blood
Draft	FKHU01000038.1	SAMEA2273269		Ib	Gammaproteobacteria	Enterobacterales	Enterobacteriaceae	Enterobacter	2004				United Kingdom	Homo sapiens		invasive disease		blood		Human	Blood
Draft	FKHW01000047.1	SAMEA2273271		Ib	Gammaproteobacteria	Enterobacterales	Enterobacteriaceae	Enterobacter	2004				United Kingdom	Homo sapiens		invasive disease		blood		Human	Blood
Draft	FJXK01000033.1	SAMEA2273281		Ib	Gammaproteobacteria	Enterobacterales	Enterobacteriaceae	Enterobacter	2005				United Kingdom	Homo sapiens		invasive disease		blood		Human	Blood
Draft	FJXL01000032.1	SAMEA2273287		Ib	Gammaproteobacteria	Enterobacterales	Enterobacteriaceae	Enterobacter	2005				United Kingdom	Homo sapiens		invasive disease		blood		Human	Blood
Draft	FJXL01000041.1	SAMEA2273287		IbL	Gammaproteobacteria	Enterobacterales	Enterobacteriaceae	Enterobacter	2005				United Kingdom	Homo sapiens		invasive disease		blood		Human	Blood
Draft	FJWQ01000055.1	SAMEA2273298		Ib	Gammaproteobacteria	Enterobacterales	Enterobacteriaceae	Enterobacter	2005				United Kingdom	Homo sapiens		invasive disease		blood		Human	Blood
Draft	FJWT01000028.1	SAMEA2273305		Ib	Gammaproteobacteria	Enterobacterales	Enterobacteriaceae	Enterobacter	2005				United Kingdom	Homo sapiens		invasive disease		blood		Human	Blood
Draft	FJWT01000039.1	SAMEA2273305		IbL	Gammaproteobacteria	Enterobacterales	Enterobacteriaceae	Enterobacter	2005				United Kingdom	Homo sapiens		invasive disease		blood		Human	Blood
Draft	FJXS01000087.1	SAMEA2273307		Ib	Gammaproteobacteria	Enterobacterales	Enterobacteriaceae	Enterobacter	2005				United Kingdom	Homo sapiens		invasive disease		blood		Human	Blood
Draft	FJWK01000048.1	SAMEA2273310		IbL	Gammaproteobacteria	Enterobacterales	Enterobacteriaceae	Enterobacter	2005				United Kingdom	Homo sapiens		invasive disease		blood		Human	Blood
Draft	FJXH01000034.1	SAMEA2273311		Ib	Gammaproteobacteria	Enterobacterales	Enterobacteriaceae	Enterobacter	2005				United Kingdom	Homo sapiens		invasive disease		blood		Human	Blood
Draft	FJXH01000043.1	SAMEA2273311		IbL	Gammaproteobacteria	Enterobacterales	Enterobacteriaceae	Enterobacter	2005				United Kingdom	Homo sapiens		invasive disease		blood		Human	Blood
Draft	FJWO01000040.1	SAMEA2273313		Ib	Gammaproteobacteria	Enterobacterales	Enterobacteriaceae	Enterobacter	2005				United Kingdom	Homo sapiens		invasive disease		blood		Human	Blood
Draft	FJWP01000025.1	SAMEA2273314		Ib	Gammaproteobacteria	Enterobacterales	Enterobacteriaceae	Enterobacter	2005				United Kingdom	Homo sapiens		invasive disease		blood		Human	Blood
Draft	FJXY01000031.1	SAMEA2273329		Ib	Gammaproteobacteria	Enterobacterales	Enterobacteriaceae	Enterobacter	2006				United Kingdom	Homo sapiens		invasive disease		blood		Human	Blood
Draft	FJYH01000060.1	SAMEA2273337		Ib	Gammaproteobacteria	Enterobacterales	Enterobacteriaceae	Enterobacter	2006				United Kingdom	Homo sapiens		invasive disease		blood		Human	Blood
Draft	FJYH01000070.1	SAMEA2273337		IbL	Gammaproteobacteria	Enterobacterales	Enterobacteriaceae	Enterobacter	2006				United Kingdom	Homo sapiens		invasive disease		blood		Human	Blood
Draft	FJYN01000035.1	SAMEA2273343		Ib	Gammaproteobacteria	Enterobacterales	Enterobacteriaceae	Enterobacter	2006				United Kingdom	Homo sapiens		invasive disease		blood		Human	Blood
Draft	FJYN01000022.1	SAMEA2273343		IbL	Gammaproteobacteria	Enterobacterales	Enterobacteriaceae	Enterobacter	2006				United Kingdom	Homo sapiens		invasive disease		blood		Human	Blood
Draft	FJYW01000035.1	SAMEA2273352		cr	Gammaproteobacteria	Enterobacterales	Enterobacteriaceae	Enterobacter	2006				United Kingdom	Homo sapiens		invasive disease		blood		Human	Blood
Draft	FJYZ01000096.1	SAMEA2273357		Ib	Gammaproteobacteria	Enterobacterales	Enterobacteriaceae	Enterobacter	2006				United Kingdom	Homo sapiens		invasive disease		blood		Human	Blood
Draft	FJZB01000029.1	SAMEA2273360		Ib	Gammaproteobacteria	Enterobacterales	Enterobacteriaceae	Enterobacter	2006				United Kingdom	Homo sapiens		invasive disease		blood		Human	Blood
Draft	FJZC01000029.1	SAMEA2273362		Ib	Gammaproteobacteria	Enterobacterales	Enterobacteriaceae	Enterobacter	2006				United Kingdom	Homo sapiens		invasive disease		blood		Human	Blood
Draft	FJZE01000039.1	SAMEA2273364		Ib	Gammaproteobacteria	Enterobacterales	Enterobacteriaceae	Enterobacter	2006				United Kingdom	Homo sapiens		invasive disease		blood		Human	Blood
Draft	FJZE01000044.1	SAMEA2273364		IbL	Gammaproteobacteria	Enterobacterales	Enterobacteriaceae	Enterobacter	2006				United Kingdom	Homo sapiens		invasive disease		blood		Human	Blood
Draft	FJZF01000046.1	SAMEA2273366		Ib	Gammaproteobacteria	Enterobacterales	Enterobacteriaceae	Enterobacter	2007				United Kingdom	Homo sapiens		invasive disease		blood		Human	Blood
Draft	FJZF01000055.1	SAMEA2273366		IbL	Gammaproteobacteria	Enterobacterales	Enterobacteriaceae	Enterobacter	2007				United Kingdom	Homo sapiens		invasive disease		blood		Human	Blood
Draft	FJXU01000018.1	SAMEA2273369		Ib	Gammaproteobacteria	Enterobacterales	Enterobacteriaceae	Enterobacter	2006				United Kingdom	Homo sapiens		invasive disease		blood		Human	Blood
Draft	FJZN01000049.1	SAMEA2273381		Ib	Gammaproteobacteria	Enterobacterales	Enterobacteriaceae	Enterobacter	2007				United Kingdom	Homo sapiens		invasive disease		blood		Human	Blood
Draft	FJZN01000043.1	SAMEA2273381		IbL	Gammaproteobacteria	Enterobacterales	Enterobacteriaceae	Enterobacter	2007				United Kingdom	Homo sapiens		invasive disease		blood		Human	Blood
Draft	FJZS01000009.1	SAMEA2273387		cr	Gammaproteobacteria	Enterobacterales	Enterobacteriaceae	Enterobacter	2007				United Kingdom	Homo sapiens		invasive disease		blood		Human	Blood
Draft	FKAH01000042.1	SAMEA2273401		Ib	Gammaproteobacteria	Enterobacterales	Enterobacteriaceae	Enterobacter	2007				United Kingdom	Homo sapiens		invasive disease		blood		Human	Blood
Draft	FKAH01000050.1	SAMEA2273401		IbL	Gammaproteobacteria	Enterobacterales	Enterobacteriaceae	Enterobacter	2007				United Kingdom	Homo sapiens		invasive disease		blood		Human	Blood
Draft	FKAR01000046.1	SAMEA2273413		Ib	Gammaproteobacteria	Enterobacterales	Enterobacteriaceae	Enterobacter	2008				United Kingdom	Homo sapiens		invasive disease		blood		Human	Blood
Draft	FKAS01000035.1	SAMEA2273414		cr	Gammaproteobacteria	Enterobacterales	Enterobacteriaceae	Enterobacter	2008				United Kingdom	Homo sapiens		invasive disease		blood		Human	Blood
Draft	FKAU01000022.1	SAMEA2273416		Ib	Gammaproteobacteria	Enterobacterales	Enterobacteriaceae	Enterobacter	2008				United Kingdom	Homo sapiens		invasive disease		blood		Human	Blood
Draft	FKAU01000029.1	SAMEA2273416		IbL	Gammaproteobacteria	Enterobacterales	Enterobacteriaceae	Enterobacter	2008				United Kingdom	Homo sapiens		invasive disease		blood		Human	Blood
Draft	FKBD01000042.1	SAMEA2273426		cr	Gammaproteobacteria	Enterobacterales	Enterobacteriaceae	Enterobacter	2008				United Kingdom	Homo sapiens		invasive disease		blood		Human	Blood
Draft	FKBC01000038.1	SAMEA2273427		cr	Gammaproteobacteria	Enterobacterales	Enterobacteriaceae	Enterobacter	2008				United Kingdom	Homo sapiens		invasive disease		blood		Human	Blood
Draft	FKBF01000031.1	SAMEA2273429		Ib	Gammaproteobacteria	Enterobacterales	Enterobacteriaceae	Enterobacter	2008				United Kingdom	Homo sapiens		invasive disease		blood		Human	Blood
Draft	FKBG01000031.1	SAMEA2273430		Ib	Gammaproteobacteria	Enterobacterales	Enterobacteriaceae	Enterobacter	2008				United Kingdom	Homo sapiens		invasive disease		blood		Human	Blood
Draft	FKBJ01000047.1	SAMEA2273433		cr	Gammaproteobacteria	Enterobacterales	Enterobacteriaceae	Enterobacter	2009				United Kingdom	Homo sapiens		invasive disease		blood		Human	Blood
Draft	FKBK01000042.1	SAMEA2273434		cr	Gammaproteobacteria	Enterobacterales	Enterobacteriaceae	Enterobacter	2009				United Kingdom	Homo sapiens		invasive disease		blood		Human	Blood
Draft	FKBP01000048.1	SAMEA2273438		Ib	Gammaproteobacteria	Enterobacterales	Enterobacteriaceae	Enterobacter	2009				United Kingdom	Homo sapiens		invasive disease		blood		Human	Blood
Draft	FKDI01000042.1	SAMEA2273446		Ib	Gammaproteobacteria	Enterobacterales	Enterobacteriaceae	Enterobacter	2010				United Kingdom	Homo sapiens		invasive disease		blood		Human	Blood
Draft	FKDI01000052.1	SAMEA2273446		IbL	Gammaproteobacteria	Enterobacterales	Enterobacteriaceae	Enterobacter	2010				United Kingdom	Homo sapiens		invasive disease		blood		Human	Blood
Draft	FKCQ01000051.1	SAMEA2273448		Ib	Gammaproteobacteria	Enterobacterales	Enterobacteriaceae	Enterobacter	2010				United Kingdom	Homo sapiens		invasive disease		blood		Human	Blood
Draft	FKCQ01000049.1	SAMEA2273448		IbL	Gammaproteobacteria	Enterobacterales	Enterobacteriaceae	Enterobacter	2010				United Kingdom	Homo sapiens		invasive disease		blood		Human	Blood
Draft	FKIS01000039.1	SAMEA2273453		Ib	Gammaproteobacteria	Enterobacterales	Enterobacteriaceae	Enterobacter	2010				United Kingdom	Homo sapiens		invasive disease		blood		Human	Blood
Draft	FKBZ01000027.1	SAMEA2273458		cr	Gammaproteobacteria	Enterobacterales	Enterobacteriaceae	Enterobacter	2010				United Kingdom	Homo sapiens		invasive disease		blood		Human	Blood
Draft	FKCS01000016.1	SAMEA2273461		IbL	Gammaproteobacteria	Enterobacterales	Enterobacteriaceae	Enterobacter	2011				United Kingdom	Homo sapiens		invasive disease		blood		Human	Blood
Draft	FKDL01000036.1	SAMEA2273462		IbL	Gammaproteobacteria	Enterobacterales	Enterobacteriaceae	Enterobacter	2011				United Kingdom	Homo sapiens		invasive disease		blood		Human	Blood
Draft	FKBY01000039.1	SAMEA2273464		cr	Gammaproteobacteria	Enterobacterales	Enterobacteriaceae	Enterobacter	2011				United Kingdom	Homo sapiens		invasive disease		blood		Human	Blood
Draft	FKHY01000066.1	SAMEA2273484		IbL	Gammaproteobacteria	Enterobacterales	Enterobacteriaceae	Enterobacter	2004				United Kingdom	Homo sapiens		invasive disease		blood		Human	Blood
Draft	FJWW01000015.1	SAMEA2273487		IbL	Gammaproteobacteria	Enterobacterales	Enterobacteriaceae	Enterobacter	2005				United Kingdom	Homo sapiens		invasive disease		blood		Human	Blood
Draft	FKFF01000030.1	SAMEA2273491		Ib	Gammaproteobacteria	Enterobacterales	Enterobacteriaceae	Enterobacter	2003				United Kingdom	Homo sapiens		invasive disease		blood		Human	Blood
Draft	FKFF01000040.1	SAMEA2273491		IbL	Gammaproteobacteria	Enterobacterales	Enterobacteriaceae	Enterobacter	2003				United Kingdom	Homo sapiens		invasive disease		blood		Human	Blood
Draft	FKAV01000057.1	SAMEA2273506		IbL	Gammaproteobacteria	Enterobacterales	Enterobacteriaceae	Enterobacter	2008				United Kingdom	Homo sapiens		invasive disease		blood		Human	Blood
Draft	FJWM01000040.1	SAMEA2273507		IbL	Gammaproteobacteria	Enterobacterales	Enterobacteriaceae	Enterobacter	2005				United Kingdom	Homo sapiens		invasive disease		blood		Human	Blood
Draft	FKDF01000036.1	SAMEA2273509		Ib	Gammaproteobacteria	Enterobacterales	Enterobacteriaceae	Enterobacter	2010				United Kingdom	Homo sapiens		invasive disease		blood		Human	Blood
Draft	FKAQ01000044.1	SAMEA2273514		cr	Gammaproteobacteria	Enterobacterales	Enterobacteriaceae	Enterobacter	2008				United Kingdom	Homo sapiens		invasive disease		blood		Human	Blood
Draft	FLCU01000053.1	SAMEA2273525		IbL	Gammaproteobacteria	Enterobacterales	Enterobacteriaceae	Klebsiella	2001				United Kingdom	Homo sapiens		diseased		blood		Human	Blood
Draft	FLDA01000062.1	SAMEA2273534		IbL	Gammaproteobacteria	Enterobacterales	Enterobacteriaceae	Klebsiella	2002				United Kingdom	Homo sapiens		diseased		blood		Human	Blood
Draft	FLDI01000061.1	SAMEA2273546		Ib	Gammaproteobacteria	Enterobacterales	Enterobacteriaceae	Klebsiella	2002				United Kingdom	Homo sapiens		diseased		blood		Human	Blood
Draft	FLDJ01000037.1	SAMEA2273563		IbL	Gammaproteobacteria	Enterobacterales	Enterobacteriaceae	Klebsiella	2003				United Kingdom	Homo sapiens		diseased		blood		Human	Blood
Draft	FLIF01000048.1	SAMEA2273564		cr	Gammaproteobacteria	Enterobacterales	Enterobacteriaceae	Klebsiella	2003				United Kingdom	Homo sapiens		diseased		blood		Human	Blood
Draft	FLDO01000030.1	SAMEA2273569		IbL	Gammaproteobacteria	Enterobacterales	Enterobacteriaceae	Klebsiella	2003				United Kingdom	Homo sapiens		diseased		blood		Human	Blood
Draft	FLDM01000051.1	SAMEA2273571		cr	Gammaproteobacteria	Enterobacterales	Enterobacteriaceae	Klebsiella	2003				United Kingdom	Homo sapiens		diseased		blood		Human	Blood
Draft	FLIH01000054.1	SAMEA2273577		cr	Gammaproteobacteria	Enterobacterales	Enterobacteriaceae	Klebsiella	2003				United Kingdom	Homo sapiens		diseased		blood		Human	Blood
Draft	FLDT01000038.1	SAMEA2273583		IbL	Gammaproteobacteria	Enterobacterales	Enterobacteriaceae	Klebsiella	2003				United Kingdom	Homo sapiens		diseased		blood		Human	Blood
Draft	FLDU01000044.1	SAMEA2273584		cr	Gammaproteobacteria	Enterobacterales	Enterobacteriaceae	Klebsiella	2003				United Kingdom	Homo sapiens		diseased		blood		Human	Blood
Draft	FLII01000018.1	SAMEA2273593		Ib	Gammaproteobacteria	Enterobacterales	Enterobacteriaceae	Klebsiella	2004				United Kingdom	Homo sapiens		diseased		blood		Human	Blood
Draft	FLDY01000049.1	SAMEA2273598		cr	Gammaproteobacteria	Enterobacterales	Enterobacteriaceae	Klebsiella	2004				United Kingdom	Homo sapiens		diseased		blood		Human	Blood
Draft	FLDZ01000035.1	SAMEA2273599		IbL	Gammaproteobacteria	Enterobacterales	Enterobacteriaceae	Klebsiella	2004				United Kingdom	Homo sapiens		diseased		blood		Human	Blood
Draft	FLEB01000036.1	SAMEA2273602		cr	Gammaproteobacteria	Enterobacterales	Enterobacteriaceae	Klebsiella	2004				United Kingdom	Homo sapiens		diseased		blood		Human	Blood
Draft	FLEH01000044.1	SAMEA2273609		cr	Gammaproteobacteria	Enterobacterales	Enterobacteriaceae	Klebsiella	2004				United Kingdom	Homo sapiens		diseased		blood		Human	Blood
Draft	FLEJ01000034.1	SAMEA2273612		cr	Gammaproteobacteria	Enterobacterales	Enterobacteriaceae	Klebsiella	2004				United Kingdom	Homo sapiens		diseased		blood		Human	Blood
Draft	FLIL01000033.1	SAMEA2273613		cr	Gammaproteobacteria	Enterobacterales	Enterobacteriaceae	Klebsiella	2004				United Kingdom	Homo sapiens		diseased		blood		Human	Blood
Draft	FLEL01000056.1	SAMEA2273614		cr	Gammaproteobacteria	Enterobacterales	Enterobacteriaceae	Klebsiella	2004				United Kingdom	Homo sapiens		diseased		blood		Human	Blood
Draft	FLEK01000060.1	SAMEA2273615		cr	Gammaproteobacteria	Enterobacterales	Enterobacteriaceae	Klebsiella	2004				United Kingdom	Homo sapiens		diseased		blood		Human	Blood
Draft	FLEM01000055.1	SAMEA2273616		cr	Gammaproteobacteria	Enterobacterales	Enterobacteriaceae	Klebsiella	2004				United Kingdom	Homo sapiens		diseased		blood		Human	Blood
Draft	FLIM01000061.1	SAMEA2273621		cr	Gammaproteobacteria	Enterobacterales	Enterobacteriaceae	Klebsiella	2004				United Kingdom	Homo sapiens		diseased		blood		Human	Blood
Draft	FLEP01000052.1	SAMEA2273622		cr	Gammaproteobacteria	Enterobacterales	Enterobacteriaceae	Klebsiella	2004				United Kingdom	Homo sapiens		diseased		blood		Human	Blood
Draft	FLIN01000030.1	SAMEA2273626		cr	Gammaproteobacteria	Enterobacterales	Enterobacteriaceae	Klebsiella	2004				United Kingdom	Homo sapiens		diseased		blood		Human	Blood
Draft	FLEU01000039.1	SAMEA2273632		cr	Gammaproteobacteria	Enterobacterales	Enterobacteriaceae	Klebsiella	2004				United Kingdom	Homo sapiens		diseased		blood		Human	Blood
Draft	FLEX01000037.1	SAMEA2273637		cr	Gammaproteobacteria	Enterobacterales	Enterobacteriaceae	Klebsiella	2005				United Kingdom	Homo sapiens		diseased		blood		Human	Blood
Draft	FLAW01000038.1	SAMEA2273638		cr	Gammaproteobacteria	Enterobacterales	Enterobacteriaceae	Klebsiella	2005				United Kingdom	Homo sapiens		diseased		blood		Human	Blood
Draft	FLBT01000027.1	SAMEA2273642		cr	Gammaproteobacteria	Enterobacterales	Enterobacteriaceae	Klebsiella	2005				United Kingdom	Homo sapiens		diseased		blood		Human	Blood
Draft	FLAX01000036.1	SAMEA2273644		cr	Gammaproteobacteria	Enterobacterales	Enterobacteriaceae	Klebsiella	2005				United Kingdom	Homo sapiens		diseased		blood		Human	Blood
Draft	FLAL01000042.1	SAMEA2273648		cr	Gammaproteobacteria	Enterobacterales	Enterobacteriaceae	Klebsiella	2005				United Kingdom	Homo sapiens		diseased		blood		Human	Blood
Draft	FLBC01000053.1	SAMEA2273651		cr	Gammaproteobacteria	Enterobacterales	Enterobacteriaceae	Klebsiella	2005				United Kingdom	Homo sapiens		diseased		blood		Human	Blood
Draft	FLIS01000056.1	SAMEA2273654		cr	Gammaproteobacteria	Enterobacterales	Enterobacteriaceae	Klebsiella	2005				United Kingdom	Homo sapiens		diseased		blood		Human	Blood
Draft	FLCE01000042.1	SAMEA2273658		cr	Gammaproteobacteria	Enterobacterales	Enterobacteriaceae	Klebsiella	2005				United Kingdom	Homo sapiens		diseased		blood		Human	Blood
Draft	FLBB01000050.1	SAMEA2273660		cr	Gammaproteobacteria	Enterobacterales	Enterobacteriaceae	Klebsiella	2005				United Kingdom	Homo sapiens		diseased		blood		Human	Blood
Draft	FLBD01000043.1	SAMEA2273661		cr	Gammaproteobacteria	Enterobacterales	Enterobacteriaceae	Klebsiella	2005				United Kingdom	Homo sapiens		diseased		blood		Human	Blood
Draft	FLIV01000049.1	SAMEA2273662		cr	Gammaproteobacteria	Enterobacterales	Enterobacteriaceae	Klebsiella	2005				United Kingdom	Homo sapiens		diseased		blood		Human	Blood
Draft	FLAR01000032.1	SAMEA2273664		cr	Gammaproteobacteria	Enterobacterales	Enterobacteriaceae	Klebsiella	2005				United Kingdom	Homo sapiens		diseased		blood		Human	Blood
Draft	FLIU01000042.1	SAMEA2273668		cr	Gammaproteobacteria	Enterobacterales	Enterobacteriaceae	Klebsiella	2005				United Kingdom	Homo sapiens		diseased		blood		Human	Blood
Draft	FLCD01000063.1	SAMEA2273671		IbL	Gammaproteobacteria	Enterobacterales	Enterobacteriaceae	Klebsiella	2006				United Kingdom	Homo sapiens		diseased		blood		Human	Blood
Draft	FLAK01000048.1	SAMEA2273676		IbL	Gammaproteobacteria	Enterobacterales	Enterobacteriaceae	Klebsiella	2006				United Kingdom	Homo sapiens		diseased		blood		Human	Blood
Draft	FLIX01000076.1	SAMEA2273679		cr	Gammaproteobacteria	Enterobacterales	Enterobacteriaceae	Klebsiella	2006				United Kingdom	Homo sapiens		diseased		blood		Human	Blood
Draft	FLIX01000050.1	SAMEA2273679		Ib	Gammaproteobacteria	Enterobacterales	Enterobacteriaceae	Klebsiella	2006				United Kingdom	Homo sapiens		diseased		blood		Human	Blood
Draft	FLIW01000055.1	SAMEA2273680		cr	Gammaproteobacteria	Enterobacterales	Enterobacteriaceae	Klebsiella	2006				United Kingdom	Homo sapiens		diseased		blood		Human	Blood
Draft	FLBI01000049.1	SAMEA2273681		cr	Gammaproteobacteria	Enterobacterales	Enterobacteriaceae	Klebsiella	2006				United Kingdom	Homo sapiens		diseased		blood		Human	Blood
Draft	FLBR01000043.1	SAMEA2273682		cr	Gammaproteobacteria	Enterobacterales	Enterobacteriaceae	Klebsiella	2006				United Kingdom	Homo sapiens		diseased		blood		Human	Blood
Draft	FLBX01000051.1	SAMEA2273683		cr	Gammaproteobacteria	Enterobacterales	Enterobacteriaceae	Klebsiella	2006				United Kingdom	Homo sapiens		diseased		blood		Human	Blood
Draft	FLIY01000048.1	SAMEA2273688		cr	Gammaproteobacteria	Enterobacterales	Enterobacteriaceae	Klebsiella	2006				United Kingdom	Homo sapiens		diseased		blood		Human	Blood
Draft	FLAV01000039.1	SAMEA2273689		cr	Gammaproteobacteria	Enterobacterales	Enterobacteriaceae	Klebsiella	2006				United Kingdom	Homo sapiens		diseased		blood		Human	Blood
Draft	FLAU01000037.1	SAMEA2273690		cr	Gammaproteobacteria	Enterobacterales	Enterobacteriaceae	Klebsiella	2006				United Kingdom	Homo sapiens		diseased		blood		Human	Blood
Draft	FLIZ01000034.1	SAMEA2273692		cr	Gammaproteobacteria	Enterobacterales	Enterobacteriaceae	Klebsiella	2006				United Kingdom	Homo sapiens		diseased		blood		Human	Blood
Draft	FLJA01000042.1	SAMEA2273693		IbL	Gammaproteobacteria	Enterobacterales	Enterobacteriaceae	Klebsiella	2006				United Kingdom	Homo sapiens		diseased		blood		Human	Blood
Draft	FLBO01000049.1	SAMEA2273694		cr	Gammaproteobacteria	Enterobacterales	Enterobacteriaceae	Klebsiella	2006				United Kingdom	Homo sapiens		diseased		blood		Human	Blood
Draft	FLJB01000046.1	SAMEA2273695		cr	Gammaproteobacteria	Enterobacterales	Enterobacteriaceae	Klebsiella	2006				United Kingdom	Homo sapiens		diseased		blood		Human	Blood
Draft	FLBJ01000040.1	SAMEA2273699		cr	Gammaproteobacteria	Enterobacterales	Enterobacteriaceae	Klebsiella	2006				United Kingdom	Homo sapiens		diseased		blood		Human	Blood
Draft	FLAO01000044.1	SAMEA2273700		cr	Gammaproteobacteria	Enterobacterales	Enterobacteriaceae	Klebsiella	2007				United Kingdom	Homo sapiens		diseased		blood		Human	Blood
Draft	FLBW01000048.1	SAMEA2273703		cr	Gammaproteobacteria	Enterobacterales	Enterobacteriaceae	Klebsiella	2007				United Kingdom	Homo sapiens		diseased		blood		Human	Blood
Draft	FLCC01000046.1	SAMEA2273704		cr	Gammaproteobacteria	Enterobacterales	Enterobacteriaceae	Klebsiella	2007				United Kingdom	Homo sapiens		diseased		blood		Human	Blood
Draft	FLCB01000050.1	SAMEA2273706		IbL	Gammaproteobacteria	Enterobacterales	Enterobacteriaceae	Klebsiella	2007				United Kingdom	Homo sapiens		diseased		blood		Human	Blood
Draft	FLAT01000030.1	SAMEA2273709		cr	Gammaproteobacteria	Enterobacterales	Enterobacteriaceae	Klebsiella	2007				United Kingdom	Homo sapiens		diseased		blood		Human	Blood
Draft	FLJE01000041.1	SAMEA2273710		cr	Gammaproteobacteria	Enterobacterales	Enterobacteriaceae	Klebsiella	2007				United Kingdom	Homo sapiens		diseased		blood		Human	Blood
Draft	FLBA01000055.1	SAMEA2273713		cr	Gammaproteobacteria	Enterobacterales	Enterobacteriaceae	Klebsiella	2007				United Kingdom	Homo sapiens		diseased		blood		Human	Blood
Draft	FLAZ01000009.1	SAMEA2273719		cr	Gammaproteobacteria	Enterobacterales	Enterobacteriaceae	Klebsiella	2007				United Kingdom	Homo sapiens		diseased		blood		Human	Blood
Draft	FLJG01000040.1	SAMEA2273720		cr	Gammaproteobacteria	Enterobacterales	Enterobacteriaceae	Klebsiella	2007				United Kingdom	Homo sapiens		diseased		blood		Human	Blood
Draft	FLCA01000069.1	SAMEA2273721		cr	Gammaproteobacteria	Enterobacterales	Enterobacteriaceae	Klebsiella	2007				United Kingdom	Homo sapiens		diseased		blood		Human	Blood
Draft	FLJH01000047.1	SAMEA2273722		cr	Gammaproteobacteria	Enterobacterales	Enterobacteriaceae	Klebsiella	2007				United Kingdom	Homo sapiens		diseased		blood		Human	Blood
Draft	FLJI01000042.1	SAMEA2273723		cr	Gammaproteobacteria	Enterobacterales	Enterobacteriaceae	Klebsiella	2007				United Kingdom	Homo sapiens		diseased		blood		Human	Blood
Draft	FLBG01000032.1	SAMEA2273726		cr	Gammaproteobacteria	Enterobacterales	Enterobacteriaceae	Klebsiella	2007				United Kingdom	Homo sapiens		diseased		blood		Human	Blood
Draft	FLCG01000018.1	SAMEA2273727		cr	Gammaproteobacteria	Enterobacterales	Enterobacteriaceae	Klebsiella	2007				United Kingdom	Homo sapiens		diseased		blood		Human	Blood
Draft	FLJJ01000107.1	SAMEA2273729		Ib	Gammaproteobacteria	Enterobacterales	Enterobacteriaceae	Klebsiella	2007				United Kingdom	Homo sapiens		diseased		blood		Human	Blood
Draft	FLJK01000024.1	SAMEA2273730		Ib	Gammaproteobacteria	Enterobacterales	Enterobacteriaceae	Klebsiella	2007				United Kingdom	Homo sapiens		diseased		blood		Human	Blood
Draft	FLJN01000032.1	SAMEA2273734		cr	Gammaproteobacteria	Enterobacterales	Enterobacteriaceae	Klebsiella	2007				United Kingdom	Homo sapiens		diseased		blood		Human	Blood
Draft	FLCI01000043.1	SAMEA2273735		cr	Gammaproteobacteria	Enterobacterales	Enterobacteriaceae	Klebsiella	2007				United Kingdom	Homo sapiens		diseased		blood		Human	Blood
Draft	FLCH01000040.1	SAMEA2273737		cr	Gammaproteobacteria	Enterobacterales	Enterobacteriaceae	Klebsiella	2007				United Kingdom	Homo sapiens		diseased		blood		Human	Blood
Draft	FLJO01000037.1	SAMEA2273738		cr	Gammaproteobacteria	Enterobacterales	Enterobacteriaceae	Klebsiella	2008				United Kingdom	Homo sapiens		diseased		blood		Human	Blood
Draft	FLCJ01000046.1	SAMEA2273740		cr	Gammaproteobacteria	Enterobacterales	Enterobacteriaceae	Klebsiella	2008				United Kingdom	Homo sapiens		diseased		blood		Human	Blood
Draft	FLCK01000042.1	SAMEA2273742		cr	Gammaproteobacteria	Enterobacterales	Enterobacteriaceae	Klebsiella	2008				United Kingdom	Homo sapiens		diseased		blood		Human	Blood
Draft	FLCL01000042.1	SAMEA2273743		cr	Gammaproteobacteria	Enterobacterales	Enterobacteriaceae	Klebsiella	2008				United Kingdom	Homo sapiens		diseased		blood		Human	Blood
Draft	FLCN01000053.1	SAMEA2273744		Ib	Gammaproteobacteria	Enterobacterales	Enterobacteriaceae	Klebsiella	2008				United Kingdom	Homo sapiens		diseased		blood		Human	Blood
Draft	FLCO01000042.1	SAMEA2273749		Others	Gammaproteobacteria	Enterobacterales	Enterobacteriaceae	Klebsiella	2008				United Kingdom	Homo sapiens		diseased		blood		Human	Blood
Draft	FLCR01000058.1	SAMEA2273757		cr	Gammaproteobacteria	Enterobacterales	Enterobacteriaceae	Klebsiella	2008				United Kingdom	Homo sapiens		diseased		blood		Human	Blood
Draft	FLJS01000035.1	SAMEA2273763		cr	Gammaproteobacteria	Enterobacterales	Enterobacteriaceae	Klebsiella	2008				United Kingdom	Homo sapiens		diseased		blood		Human	Blood
Draft	FLFA01000044.1	SAMEA2273769		cr	Gammaproteobacteria	Enterobacterales	Enterobacteriaceae	Klebsiella	2009				United Kingdom	Homo sapiens		diseased		blood		Human	Blood
Draft	FLFD01000047.1	SAMEA2273777		cr	Gammaproteobacteria	Enterobacterales	Enterobacteriaceae	Klebsiella	2008				United Kingdom	Homo sapiens		diseased		blood		Human	Blood
Draft	FLFB01000041.1	SAMEA2273778		cr	Gammaproteobacteria	Enterobacterales	Enterobacteriaceae	Klebsiella	2009				United Kingdom	Homo sapiens		diseased		blood		Human	Blood
Draft	FLFE01000053.1	SAMEA2273779		cr	Gammaproteobacteria	Enterobacterales	Enterobacteriaceae	Klebsiella	2009				United Kingdom	Homo sapiens		diseased		blood		Human	Blood
Draft	FLJW01000035.1	SAMEA2273780		cr	Gammaproteobacteria	Enterobacterales	Enterobacteriaceae	Klebsiella	2009				United Kingdom	Homo sapiens		diseased		blood		Human	Blood
Draft	FLFF01000034.1	SAMEA2273781		cr	Gammaproteobacteria	Enterobacterales	Enterobacteriaceae	Klebsiella	2009				United Kingdom	Homo sapiens		diseased		blood		Human	Blood
Draft	FLFJ01000032.1	SAMEA2273787		cr	Gammaproteobacteria	Enterobacterales	Enterobacteriaceae	Klebsiella	2005				United Kingdom	Homo sapiens		diseased		blood		Human	Blood
Draft	FLJZ01000039.1	SAMEA2273789		cr	Gammaproteobacteria	Enterobacterales	Enterobacteriaceae	Klebsiella	2005				United Kingdom	Homo sapiens		diseased		blood		Human	Blood
Draft	FLFL01000037.1	SAMEA2273791		cr	Gammaproteobacteria	Enterobacterales	Enterobacteriaceae	Klebsiella	2008				United Kingdom	Homo sapiens		diseased		blood		Human	Blood
Draft	FLFM01000046.1	SAMEA2273792		cr	Gammaproteobacteria	Enterobacterales	Enterobacteriaceae	Klebsiella	2009				United Kingdom	Homo sapiens		diseased		blood		Human	Blood
Draft	FLFQ01000054.1	SAMEA2273794		Ib	Gammaproteobacteria	Enterobacterales	Enterobacteriaceae	Klebsiella	2009				United Kingdom	Homo sapiens		diseased		blood		Human	Blood
Draft	FLFO01000033.1	SAMEA2273795		cr	Gammaproteobacteria	Enterobacterales	Enterobacteriaceae	Klebsiella	2009				United Kingdom	Homo sapiens		diseased		blood		Human	Blood
Draft	FLFO01000031.1	SAMEA2273795		Ib	Gammaproteobacteria	Enterobacterales	Enterobacteriaceae	Klebsiella	2009				United Kingdom	Homo sapiens		diseased		blood		Human	Blood
Draft	FLFS01000022.1	SAMEA2273797		cr	Gammaproteobacteria	Enterobacterales	Enterobacteriaceae	Klebsiella	2009				United Kingdom	Homo sapiens		diseased		blood		Human	Blood
Draft	FLFU01000039.1	SAMEA2273800		Ib	Gammaproteobacteria	Enterobacterales	Enterobacteriaceae	Klebsiella	2010				United Kingdom	Homo sapiens		diseased		blood		Human	Blood
Draft	FLFU01000039.1	SAMEA2273800		Ib	Gammaproteobacteria	Enterobacterales	Enterobacteriaceae	Klebsiella	2010				United Kingdom	Homo sapiens		diseased		blood		Human	Blood
Draft	FLFV01000056.1	SAMEA2273801		Ib	Gammaproteobacteria	Enterobacterales	Enterobacteriaceae	Klebsiella	2010				United Kingdom	Homo sapiens		diseased		blood		Human	Blood
Draft	FLFV01000076.1	SAMEA2273801		IbL	Gammaproteobacteria	Enterobacterales	Enterobacteriaceae	Klebsiella	2010				United Kingdom	Homo sapiens		diseased		blood		Human	Blood
Draft	FLFW01000066.1	SAMEA2273802		Ib	Gammaproteobacteria	Enterobacterales	Enterobacteriaceae	Klebsiella	2010				United Kingdom	Homo sapiens		diseased		blood		Human	Blood
Draft	FLGA01000053.1	SAMEA2273803		cr	Gammaproteobacteria	Enterobacterales	Enterobacteriaceae	Klebsiella	2010				United Kingdom	Homo sapiens		diseased		blood		Human	Blood
Draft	FLGB01000052.1	SAMEA2273804		IbL	Gammaproteobacteria	Enterobacterales	Enterobacteriaceae	Klebsiella	2010				United Kingdom	Homo sapiens		diseased		blood		Human	Blood
Draft	FLFY01000041.1	SAMEA2273805		cr	Gammaproteobacteria	Enterobacterales	Enterobacteriaceae	Klebsiella	2010				United Kingdom	Homo sapiens		diseased		blood		Human	Blood
Draft	FLGC01000050.1	SAMEA2273808		cr	Gammaproteobacteria	Enterobacterales	Enterobacteriaceae	Klebsiella	2010				United Kingdom	Homo sapiens		diseased		blood		Human	Blood
Draft	FLGE01000042.1	SAMEA2273810		cr	Gammaproteobacteria	Enterobacterales	Enterobacteriaceae	Klebsiella	2010				United Kingdom	Homo sapiens		diseased		blood		Human	Blood
Draft	FLGN01000044.1	SAMEA2273821		cr	Gammaproteobacteria	Enterobacterales	Enterobacteriaceae	Klebsiella	2010				United Kingdom	Homo sapiens		diseased		blood		Human	Blood
Draft	FLGQ01000026.1	SAMEA2273823		cr	Gammaproteobacteria	Enterobacterales	Enterobacteriaceae	Klebsiella	2010				United Kingdom	Homo sapiens		diseased		blood		Human	Blood
Draft	FLGU01000043.1	SAMEA2273849		cr	Gammaproteobacteria	Enterobacterales	Enterobacteriaceae	Klebsiella	2011				United Kingdom	Homo sapiens		diseased		blood		Human	Blood
Draft	FLGV01000041.1	SAMEA2273850		cr	Gammaproteobacteria	Enterobacterales	Enterobacteriaceae	Klebsiella	2011				United Kingdom	Homo sapiens		diseased		blood		Human	Blood
Draft	FLGW01000027.1	SAMEA2273851		cr	Gammaproteobacteria	Enterobacterales	Enterobacteriaceae	Klebsiella	2011				United Kingdom	Homo sapiens		diseased		blood		Human	Blood
Draft	FLGX01000043.1	SAMEA2273852		cr	Gammaproteobacteria	Enterobacterales	Enterobacteriaceae	Klebsiella	2011				United Kingdom	Homo sapiens		diseased		blood		Human	Blood
Draft	FLGY01000033.1	SAMEA2273853		cr	Gammaproteobacteria	Enterobacterales	Enterobacteriaceae	Klebsiella	2006				United Kingdom	Homo sapiens		diseased		blood		Human	Blood
Draft	FLGZ01000036.1	SAMEA2273854		cr	Gammaproteobacteria	Enterobacterales	Enterobacteriaceae	Klebsiella	2006				United Kingdom	Homo sapiens		diseased		blood		Human	Blood
Draft	FLHB01000051.1	SAMEA2273855		cr	Gammaproteobacteria	Enterobacterales	Enterobacteriaceae	Klebsiella	2006				United Kingdom	Homo sapiens		diseased		blood		Human	Blood
Draft	FLHA01000063.1	SAMEA2273856		cr	Gammaproteobacteria	Enterobacterales	Enterobacteriaceae	Klebsiella	2005				United Kingdom	Homo sapiens		diseased		blood		Human	Blood
Draft	FLHC01000095.1	SAMEA2273857		Ib	Gammaproteobacteria	Enterobacterales	Enterobacteriaceae	Klebsiella	2007				United Kingdom	Homo sapiens		diseased		blood		Human	Blood
Draft	FLHF01000040.1	SAMEA2273859		cr	Gammaproteobacteria	Enterobacterales	Enterobacteriaceae	Klebsiella	2007				United Kingdom	Homo sapiens		diseased		blood		Human	Blood
Draft	FLHG01000065.1	SAMEA2273862		Ib	Gammaproteobacteria	Enterobacterales	Enterobacteriaceae	Klebsiella	2005				United Kingdom	Homo sapiens		diseased		blood		Human	Blood
Draft	FLHJ01000080.1	SAMEA2273863		Ib	Gammaproteobacteria	Enterobacterales	Enterobacteriaceae	Klebsiella	2003				United Kingdom	Homo sapiens		diseased		blood		Human	Blood
Draft	FLHK01000025.1	SAMEA2273866		cr	Gammaproteobacteria	Enterobacterales	Enterobacteriaceae	Klebsiella	2007				United Kingdom	Homo sapiens		diseased		blood		Human	Blood
Draft	FLHL01000034.1	SAMEA2273868		cr	Gammaproteobacteria	Enterobacterales	Enterobacteriaceae	Klebsiella	2006				United Kingdom	Homo sapiens		diseased		blood		Human	Blood
Draft	FLHM01000057.1	SAMEA2273870		cr	Gammaproteobacteria	Enterobacterales	Enterobacteriaceae	Klebsiella	2006				United Kingdom	Homo sapiens		diseased		blood		Human	Blood
Draft	FLHO01000063.1	SAMEA2273873		Ib	Gammaproteobacteria	Enterobacterales	Enterobacteriaceae	Klebsiella	2006				United Kingdom	Homo sapiens		diseased		blood		Human	Blood
Draft	FLHP01000051.1	SAMEA2273874		cr	Gammaproteobacteria	Enterobacterales	Enterobacteriaceae	Klebsiella	2007				United Kingdom	Homo sapiens		diseased		blood		Human	Blood
Draft	FLHT01000057.1	SAMEA2273878		cr	Gammaproteobacteria	Enterobacterales	Enterobacteriaceae	Klebsiella	2011				United Kingdom	Homo sapiens		diseased		blood		Human	Blood
Draft	FLHQ01000029.1	SAMEA2273879		cr	Gammaproteobacteria	Enterobacterales	Enterobacteriaceae	Klebsiella	2009				United Kingdom	Homo sapiens		diseased		blood		Human	Blood
Draft	FLHX01000037.1	SAMEA2273882		cr	Gammaproteobacteria	Enterobacterales	Enterobacteriaceae	Klebsiella	2006				United Kingdom	Homo sapiens		diseased		blood		Human	Blood
Draft	FLHY01000058.1	SAMEA2273885		cr	Gammaproteobacteria	Enterobacterales	Enterobacteriaceae	Klebsiella	2009				United Kingdom	Homo sapiens		diseased		blood		Human	Blood
Draft	FWKE01000034.1	SAMEA4370533		cr	Gammaproteobacteria	Enterobacterales	Enterobacteriaceae	Klebsiella	2015				United Kingdom	Homo sapiens		diseased		blood		Human	Blood
Draft	FWJG01000043.1	SAMEA4370534		cr	Gammaproteobacteria	Enterobacterales	Enterobacteriaceae	Klebsiella	2015				United Kingdom	Homo sapiens		diseased		blood		Human	Blood
Draft	FWKL01000034.1	SAMEA4370565		cr	Gammaproteobacteria	Enterobacterales	Enterobacteriaceae	Klebsiella	2015				United Kingdom	Homo sapiens		diseased		blood		Human	Blood
Draft	FWKK01000033.1	SAMEA4370566		cr	Gammaproteobacteria	Enterobacterales	Enterobacteriaceae	Klebsiella	2015				United Kingdom	Homo sapiens		diseased		blood		Human	Blood
Draft	LRWZ01000143.1	SAMN04273083		cr	Gammaproteobacteria	Enterobacterales	Enterobacteriaceae	Escherichia	2012				United Kingdom	Homo sapiens	bacteraemia			Blood	52.57 N 1.8 W	Human	Blood
Draft	LRWA01000181.1	SAMN04273085		cr	Gammaproteobacteria	Enterobacterales	Enterobacteriaceae	Escherichia	2012				United Kingdom	Homo sapiens	bacteraemia			Blood	52.57 N 1.8 W	Human	Blood
Draft	LRWK01000010.1	SAMN04273097		cr	Gammaproteobacteria	Enterobacterales	Enterobacteriaceae	Escherichia	2012				United Kingdom	Homo sapiens	bacteraemia			Blood	52.57 N 1.8 W	Human	Blood
Draft	LRWL01000066.1	SAMN04273098		cr	Gammaproteobacteria	Enterobacterales	Enterobacteriaceae	Escherichia	2012				United Kingdom	Homo sapiens	bacteraemia			Blood	52.57 N 1.8 W	Human	Blood
Draft	LRWN01000200.1	SAMN04273100		cr	Gammaproteobacteria	Enterobacterales	Enterobacteriaceae	Escherichia	2012				United Kingdom	Homo sapiens	bacteraemia			Blood	52.57 N 1.8 W	Human	Blood
Draft	LRWO01000117.1	SAMN04273101		cr	Gammaproteobacteria	Enterobacterales	Enterobacteriaceae	Escherichia	2012				United Kingdom	Homo sapiens	bacteraemia			Blood	52.57 N 1.8 W	Human	Blood
Draft	LRWR01000146.1	SAMN04273104		cr	Gammaproteobacteria	Enterobacterales	Enterobacteriaceae	Escherichia	2012				United Kingdom	Homo sapiens	bacteraemia			Blood	52.57 N 1.8 W	Human	Blood
Draft	LRWT01000093.1	SAMN04273107		cr	Gammaproteobacteria	Enterobacterales	Enterobacteriaceae	Escherichia	2012				United Kingdom	Homo sapiens	bacteraemia			Blood	52.57 N 1.8 W	Human	Blood
Draft	ASFU01000039.1	SAMN02055494		Ib	Gammaproteobacteria	Pseudomonadales	Moraxellaceae	Acinetobacter	2009				USA	Homo sapiens			female	blood	34.85889 N 111.665039 W	Human	Blood
Draft	ASGB01000131.1	SAMN02055532		Ib	Gammaproteobacteria	Pseudomonadales	Moraxellaceae	Acinetobacter	2005				USA	Homo sapiens				blood	34.85889 N 111.665039 W	Human	Blood
Draft	JMWS01000019.1	SAMN02581319		Ib	Gammaproteobacteria	Enterobacterales	Enterobacteriaceae	Klebsiella	2012				USA	Homo sapiens				Blood		Human	Blood
Draft	JMWS01000030.1	SAMN02581319		IbL	Gammaproteobacteria	Enterobacterales	Enterobacteriaceae	Klebsiella	2012				USA	Homo sapiens				Blood		Human	Blood
Draft	JMWS01000029.1	SAMN02581319		IbL	Gammaproteobacteria	Enterobacterales	Enterobacteriaceae	Klebsiella	2012				USA	Homo sapiens				Blood		Human	Blood
Draft	JMWS01000025.1	SAMN02581319		IbL	Gammaproteobacteria	Enterobacterales	Enterobacteriaceae	Klebsiella	2012				USA	Homo sapiens				Blood		Human	Blood
Draft	JMWU01000001.1	SAMN02581321		IbL	Gammaproteobacteria	Enterobacterales	Enterobacteriaceae	Klebsiella	2010				USA	Homo sapiens				Blood		Human	Blood
Draft	JMWY01000014.1	SAMN02581326		cr	Gammaproteobacteria	Enterobacterales	Enterobacteriaceae	Klebsiella	2013				USA	Homo sapiens				Blood		Human	Blood
Draft	JMXL01000002.1	SAMN02581339		IbL	Gammaproteobacteria	Enterobacterales	Enterobacteriaceae	Klebsiella	2013				USA	Homo sapiens				Blood		Human	Blood
Draft	JMYB01000028.1	SAMN02581357		IbL	Gammaproteobacteria	Enterobacterales	Enterobacteriaceae	Klebsiella	2013				USA	Homo sapiens				Blood		Human	Blood
Draft	JMYB01000027.1	SAMN02581357		IbL	Gammaproteobacteria	Enterobacterales	Enterobacteriaceae	Klebsiella	2013				USA	Homo sapiens				Blood		Human	Blood
Draft	AYEY01000140.1	SAMN02597377		Ib	Gammaproteobacteria	Pseudomonadales	Moraxellaceae	Acinetobacter	2007				USA	Homo sapiens				blood		Human	Blood
Draft	AYEZ01000018.1	SAMN02597378		Ib	Gammaproteobacteria	Pseudomonadales	Moraxellaceae	Acinetobacter	2007				USA	Homo sapiens				blood		Human	Blood
Draft	AYFC01000009.1	SAMN02597381		Ib	Gammaproteobacteria	Pseudomonadales	Moraxellaceae	Acinetobacter	2007				USA	Homo sapiens				blood		Human	Blood
Draft	AYGF01000046.1	SAMN02597410		Ib	Gammaproteobacteria	Pseudomonadales	Moraxellaceae	Acinetobacter	2008				USA	Homo sapiens				blood		Human	Blood
Draft	AQRD01000001.1	SAMN02666509		IbL	Gammaproteobacteria	Enterobacterales	Enterobacteriaceae	Klebsiella	2012				USA	Homo sapiens	Septiemia			blood	41.4995000 N 82.9987900 W	Human	Blood
Draft	LQQE01000017.1	SAMN03076170		IbL	Gammaproteobacteria	Enterobacterales	Enterobacteriaceae	Klebsiella	2008				USA	Homo sapiens	Infection			blood	29.46 N 98.41 W	Human	Blood
Draft	JYLX01000051.1	SAMN03333148		Ib	Gammaproteobacteria	Enterobacterales	Enterobacteriaceae	Enterobacter	2010				USA	Homo sapiens				Blood	46 N 94 W	Human	Blood
Draft	JYLY01000061.1	SAMN03333149		Ib	Gammaproteobacteria	Enterobacterales	Enterobacteriaceae	Enterobacter	2010				USA	Homo sapiens				Blood	46 N 94 W	Human	Blood
Draft	LBIE01000017.1	SAMN03486519		cr	Gammaproteobacteria	Enterobacterales	Enterobacteriaceae	Klebsiella	2011				USA	Homo sapiens	infection			Blood	38.975 N 77.030 W	Human	Blood
Draft	LIPK01000097.1	SAMN03997513		IbL	Gammaproteobacteria	Enterobacterales	Enterobacteriaceae	Klebsiella	2014				USA	Homo sapiens	hepatitis C and alcoholic liver cirrhosis			Blood	34.0561 N 118.4297 W	Human	Blood
Draft	LOEF01000049.1	SAMN04075791		IbL	Gammaproteobacteria	Enterobacterales	Enterobacteriaceae	Klebsiella	2010				USA	Homo sapiens	sepsis			blood		Human	Blood
Draft	LOEI01000162.1	SAMN04075794		IbL	Gammaproteobacteria	Enterobacterales	Enterobacteriaceae	Klebsiella	2011				USA	Homo sapiens	sepsis			Blood		Human	Blood
Draft	LOEH01000050.1	SAMN04075795		IbL	Gammaproteobacteria	Enterobacterales	Enterobacteriaceae	Klebsiella	2011				USA	Homo sapiens	sepsis			Blood		Human	Blood
Draft	LOEG01000089.1	SAMN04075796		IbL	Gammaproteobacteria	Enterobacterales	Enterobacteriaceae	Klebsiella	2010				USA	Homo sapiens	sepsis			Blood		Human	Blood
Draft	LLCI01000079.1	SAMN04145613		IbL	Gammaproteobacteria	Pseudomonadales	Moraxellaceae	Acinetobacter	2005				USA	Homo sapiens	Bacteremia			Blood	41.89 N 87.62 W	Human	Blood
Draft	LLCK01000018.1	SAMN04145615		IbL	Gammaproteobacteria	Pseudomonadales	Moraxellaceae	Acinetobacter	2005				USA	Homo sapiens	Bacteremia			Blood	41.89 N 87.62 W	Human	Blood
Draft	LLCO01000066.1	SAMN04145619		IbL	Gammaproteobacteria	Pseudomonadales	Moraxellaceae	Acinetobacter	2005				USA	Homo sapiens	Bacteremia			Blood	41.89 N 87.62 W	Human	Blood
Draft	LLCY01000138.1	SAMN04145629		IbL	Gammaproteobacteria	Pseudomonadales	Moraxellaceae	Acinetobacter	2005				USA	Homo sapiens	Bacteremia			Blood	41.89 N 87.62 W	Human	Blood
Draft	LLEC01000014.1	SAMN04145659		Ib	Gammaproteobacteria	Pseudomonadales	Moraxellaceae	Acinetobacter	2007				USA	Homo sapiens	Bacteremia			Blood	41.89 N 87.62 W	Human	Blood
Draft	LLFF01000019.1	SAMN04145671		Ib	Gammaproteobacteria	Pseudomonadales	Moraxellaceae	Acinetobacter	2008				USA	Homo sapiens	Bacteremia			Blood	41.89 N 87.62 W	Human	Blood
Draft	LLGD01000048.1	SAMN04145695		Ib	Gammaproteobacteria	Pseudomonadales	Moraxellaceae	Acinetobacter	2009				USA	Homo sapiens	Bacteremia			Blood	41.89 N 87.62 W	Human	Blood
Draft	LLGP01000020.1	SAMN04145707		Ib	Gammaproteobacteria	Pseudomonadales	Moraxellaceae	Acinetobacter	2009				USA	Homo sapiens	Bacteremia			Blood	41.89 N 87.62 W	Human	Blood
Draft	LLGQ01000084.1	SAMN04145708		Ib	Gammaproteobacteria	Pseudomonadales	Moraxellaceae	Acinetobacter	2009				USA	Homo sapiens	Bacteremia			Blood	41.89 N 87.62 W	Human	Blood
Draft	LLGS01000029.1	SAMN04145710		Ib	Gammaproteobacteria	Pseudomonadales	Moraxellaceae	Acinetobacter	2009				USA	Homo sapiens	Bacteremia			Blood	41.89 N 87.62 W	Human	Blood
Draft	LLHH01000079.1	SAMN04145726		Ib	Gammaproteobacteria	Pseudomonadales	Moraxellaceae	Acinetobacter	2010				USA	Homo sapiens	Bacteremia			Blood	41.89 N 87.62 W	Human	Blood
Draft	LLHL01000090.1	SAMN04145730		Ib	Gammaproteobacteria	Pseudomonadales	Moraxellaceae	Acinetobacter	2011				USA	Homo sapiens	Bacteremia			Blood	41.89 N 87.62 W	Human	Blood
Draft	LLHM01000250.1	SAMN04145731		Ib	Gammaproteobacteria	Pseudomonadales	Moraxellaceae	Acinetobacter	2011				USA	Homo sapiens	Bacteremia			Blood	41.89 N 87.62 W	Human	Blood
Draft	LLHN01000023.1	SAMN04145732		Ib	Gammaproteobacteria	Pseudomonadales	Moraxellaceae	Acinetobacter	2011				USA	Homo sapiens	Bacteremia			Blood	41.89 N 87.62 W	Human	Blood
Draft	LLHO01000455.1	SAMN04145733		Ib	Gammaproteobacteria	Pseudomonadales	Moraxellaceae	Acinetobacter	2011				USA	Homo sapiens	Bacteremia			Blood	41.89 N 87.62 W	Human	Blood
Draft	LLHR01000100.1	SAMN04145736		Ib	Gammaproteobacteria	Pseudomonadales	Moraxellaceae	Acinetobacter	2011				USA	Homo sapiens	Bacteremia			Blood	41.89 N 87.62 W	Human	Blood
Draft	LRXK01000010.1	SAMN04453063		IbL	Gammaproteobacteria	Enterobacterales	Enterobacteriaceae	Klebsiella	2012				USA	Homo sapiens	bacteremia			blood	40.71617587841076 N 73.94091792404652 W	Human	Blood
Draft	LXWY01000090.1	SAMN05003718		Ib	Gammaproteobacteria	Pseudomonadales	Moraxellaceae	Acinetobacter	2007				USA	Homo sapiens	sepsis		male	blood	39.743 N 104.84199999999998 W	Human	Blood
Draft	MPXT03000089.1	SAMN05956076		IbL	Gammaproteobacteria	Enterobacterales	Enterobacteriaceae	Klebsiella	2012				USA	Homo sapiens				blood		Human	Blood
Draft	MPWV03000037.1	SAMN05956112		IbL	Gammaproteobacteria	Enterobacterales	Enterobacteriaceae	Klebsiella	2013				USA	Homo sapiens				blood		Human	Blood
Draft	MPXF03000055.1	SAMN05956122		IbL	Gammaproteobacteria	Enterobacterales	Enterobacteriaceae	Klebsiella	2013				USA	Homo sapiens				blood		Human	Blood
Draft	MPZL03000006.1	SAMN05956133		IbL	Gammaproteobacteria	Enterobacterales	Enterobacteriaceae	Klebsiella	2014				USA	Homo sapiens				blood		Human	Blood
Draft	MPZL03000050.1	SAMN05956133		IbL	Gammaproteobacteria	Enterobacterales	Enterobacteriaceae	Klebsiella	2014				USA	Homo sapiens				blood		Human	Blood
Draft	MPYO03000024.1	SAMN05956136		IbL	Gammaproteobacteria	Enterobacterales	Enterobacteriaceae	Klebsiella	2014				USA	Homo sapiens				blood		Human	Blood
Draft	MPYS03000066.1	SAMN05956140		cr	Gammaproteobacteria	Enterobacterales	Enterobacteriaceae	Klebsiella	2015				USA	Homo sapiens				blood		Human	Blood
Draft	MPYX03000155.1	SAMN05956145		IbL	Gammaproteobacteria	Enterobacterales	Enterobacteriaceae	Klebsiella	2015				USA	Homo sapiens				blood		Human	Blood
Draft	MPYY03000090.1	SAMN05956146		IbL	Gammaproteobacteria	Enterobacterales	Enterobacteriaceae	Klebsiella	2015				USA	Homo sapiens				blood		Human	Blood
Draft	MPJA01000059.1	SAMN06014567		Ib	Gammaproteobacteria	Enterobacterales	Enterobacteriaceae	Klebsiella	1997				USA	Homo sapiens	bloodstream infection			blood	40.71 N 74.00 W	Human	Blood
Draft	MPJB01000110.1	SAMN06014568		Ib	Gammaproteobacteria	Enterobacterales	Enterobacteriaceae	Klebsiella	1997				USA	Homo sapiens	bloodstream infection			blood	40.71 N 74.00 W	Human	Blood
Draft	MSLI01000064.1	SAMN06107582		IbL	Gammaproteobacteria	Enterobacterales	Enterobacteriaceae	Klebsiella	2012				USA	Homo sapiens	unknwon			blood	46.7296 N 94.6859 W	Human	Blood
Draft	NDBO01000109.1	SAMN06218022		IbL	Gammaproteobacteria	Enterobacterales	Enterobacteriaceae	Klebsiella	2013				USA	Homo sapiens				blood	40.7128 N 74.0059 W	Human	Blood
Draft	NDBN01000105.1	SAMN06218023		IbL	Gammaproteobacteria	Enterobacterales	Enterobacteriaceae	Klebsiella	2013				USA	Homo sapiens				blood	40.7128 N 74.0059 W	Human	Blood
Draft	NDBM01000023.1	SAMN06218024		IbL	Gammaproteobacteria	Enterobacterales	Enterobacteriaceae	Klebsiella	2013				USA	Homo sapiens				blood	40.7128 N 74.0059 W	Human	Blood
Draft	NDBL01000063.1	SAMN06218026		IbL	Gammaproteobacteria	Enterobacterales	Enterobacteriaceae	Klebsiella	2013				USA	Homo sapiens				blood	40.7128 N 74.0059 W	Human	Blood
Draft	NDDW01000073.1	SAMN06218029		IbL	Gammaproteobacteria	Enterobacterales	Enterobacteriaceae	Klebsiella	2013				USA	Homo sapiens				blood	40.7128 N 74.0059 W	Human	Blood
Draft	NDDV01000092.1	SAMN06218030		IbL	Gammaproteobacteria	Enterobacterales	Enterobacteriaceae	Klebsiella	2013				USA	Homo sapiens				blood	40.7128 N 74.0059 W	Human	Blood
Draft	NDDU01000087.1	SAMN06218031		IbL	Gammaproteobacteria	Enterobacterales	Enterobacteriaceae	Klebsiella	2013				USA	Homo sapiens				blood	40.7128 N 74.0059 W	Human	Blood
Draft	NDDT01000045.1	SAMN06218032		IbL	Gammaproteobacteria	Enterobacterales	Enterobacteriaceae	Klebsiella	2013				USA	Homo sapiens				blood	40.7128 N 74.0059 W	Human	Blood
Draft	NDDS01000120.1	SAMN06218033		Ib	Gammaproteobacteria	Enterobacterales	Enterobacteriaceae	Klebsiella	2013				USA	Homo sapiens				blood	40.7128 N 74.0059 W	Human	Blood
Draft	NDDR01000044.1	SAMN06218034		IbL	Gammaproteobacteria	Enterobacterales	Enterobacteriaceae	Klebsiella	2013				USA	Homo sapiens				blood	40.7128 N 74.0059 W	Human	Blood
Draft	NDCB01000042.1	SAMN06218035		IbL	Gammaproteobacteria	Enterobacterales	Enterobacteriaceae	Klebsiella	2013				USA	Homo sapiens				blood	40.7128 N 74.0059 W	Human	Blood
Draft	NDCA01000111.1	SAMN06218036		IbL	Gammaproteobacteria	Enterobacterales	Enterobacteriaceae	Klebsiella	2013				USA	Homo sapiens				blood	40.7128 N 74.0059 W	Human	Blood
Draft	NDBY01000086.1	SAMN06218038		Ib	Gammaproteobacteria	Enterobacterales	Enterobacteriaceae	Klebsiella	2013				USA	Homo sapiens				blood	40.7128 N 74.0059 W	Human	Blood
Draft	NDBX01000097.1	SAMN06218039		Ib	Gammaproteobacteria	Enterobacterales	Enterobacteriaceae	Klebsiella	2013				USA	Homo sapiens				blood	40.7128 N 74.0059 W	Human	Blood
Draft	NDBW01000069.1	SAMN06218040		IbL	Gammaproteobacteria	Enterobacterales	Enterobacteriaceae	Klebsiella	2013				USA	Homo sapiens				blood	40.7128 N 74.0059 W	Human	Blood
Draft	NDBU01000102.1	SAMN06218042		IbL	Gammaproteobacteria	Enterobacterales	Enterobacteriaceae	Escherichia	2013				USA	Homo sapiens				blood	40.7128 N 74.0059 W	Human	Blood
Draft	NDIU01000001.1	SAMN06218045		IbL	Gammaproteobacteria	Enterobacterales	Enterobacteriaceae	Klebsiella	2013				USA	Homo sapiens				blood	40.7128 N 74.0059 W	Human	Blood
Draft	NDEK01000036.1	SAMN06218049		IbL	Gammaproteobacteria	Enterobacterales	Enterobacteriaceae	Klebsiella	2013				USA	Homo sapiens				blood	40.7128 N 74.0059 W	Human	Blood
Draft	NDEJ01000041.1	SAMN06218050		IbL	Gammaproteobacteria	Enterobacterales	Enterobacteriaceae	Klebsiella	2013				USA	Homo sapiens				blood	40.7128 N 74.0059 W	Human	Blood
Draft	NDEG01000050.1	SAMN06218054		cr	Gammaproteobacteria	Enterobacterales	Enterobacteriaceae	Escherichia	2013				USA	Homo sapiens				blood	40.7128 N 74.0059 W	Human	Blood
Draft	NDEF01000059.1	SAMN06218055		IbL	Gammaproteobacteria	Enterobacterales	Enterobacteriaceae	Klebsiella	2013				USA	Homo sapiens				blood	40.7128 N 74.0059 W	Human	Blood
Draft	NDEE01000107.1	SAMN06218056		IbL	Gammaproteobacteria	Enterobacterales	Enterobacteriaceae	Klebsiella	2013				USA	Homo sapiens				blood	40.7128 N 74.0059 W	Human	Blood
Draft	NDED01000091.1	SAMN06218057		IbL	Gammaproteobacteria	Enterobacterales	Enterobacteriaceae	Klebsiella	2013				USA	Homo sapiens				blood	40.7128 N 74.0059 W	Human	Blood
Draft	NDIR01000011.1	SAMN06218058		IbL	Gammaproteobacteria	Enterobacterales	Enterobacteriaceae	Klebsiella	2013				USA	Homo sapiens				blood	40.7128 N 74.0059 W	Human	Blood
Draft	NDEC01000080.1	SAMN06218059		IbL	Gammaproteobacteria	Enterobacterales	Enterobacteriaceae	Klebsiella	2013				USA	Homo sapiens				blood	40.7128 N 74.0059 W	Human	Blood
Draft	NDEA01000029.1	SAMN06218061		IbL	Gammaproteobacteria	Enterobacterales	Enterobacteriaceae	Klebsiella	2013				USA	Homo sapiens				blood	40.7128 N 74.0059 W	Human	Blood
Draft	NDBJ01000061.1	SAMN06218062		IbL	Gammaproteobacteria	Enterobacterales	Enterobacteriaceae	Klebsiella	2013				USA	Homo sapiens				blood	40.7128 N 74.0059 W	Human	Blood
Draft	NDBH01000042.1	SAMN06218065		IbL	Gammaproteobacteria	Enterobacterales	Enterobacteriaceae	Klebsiella	2013				USA	Homo sapiens				blood	40.7128 N 74.0059 W	Human	Blood
Draft	NDFA01000044.1	SAMN06218067		Ib	Gammaproteobacteria	Enterobacterales	Enterobacteriaceae	Enterobacter	2013				USA	Homo sapiens				blood	40.7128 N 74.0059 W	Human	Blood
Draft	NDBF01000015.1	SAMN06218068		IbL	Gammaproteobacteria	Enterobacterales	Enterobacteriaceae	Klebsiella	2013				USA	Homo sapiens				blood	40.7128 N 74.0059 W	Human	Blood
Draft	NDIS01000145.1	SAMN06218069		IbL	Gammaproteobacteria	Enterobacterales	Enterobacteriaceae	Klebsiella	2013				USA	Homo sapiens				blood	40.7128 N 74.0059 W	Human	Blood
Draft	NDCI01000057.1	SAMN06218070		IbL	Gammaproteobacteria	Enterobacterales	Enterobacteriaceae	Klebsiella	2013				USA	Homo sapiens				blood	40.7128 N 74.0059 W	Human	Blood
Draft	NDCH01000023.1	SAMN06218071		IbL	Gammaproteobacteria	Enterobacterales	Enterobacteriaceae	Klebsiella	2013				USA	Homo sapiens				blood	40.7128 N 74.0059 W	Human	Blood
Draft	NDFC01000038.1	SAMN06218072		Ib	Gammaproteobacteria	Enterobacterales	Enterobacteriaceae	Enterobacter	2013				USA	Homo sapiens				blood	40.7128 N 74.0059 W	Human	Blood
Draft	NDCG01000012.1	SAMN06218073		IbL	Gammaproteobacteria	Enterobacterales	Enterobacteriaceae	Klebsiella	2013				USA	Homo sapiens				blood	40.7128 N 74.0059 W	Human	Blood
Draft	NDCF01000005.1	SAMN06218075		IbL	Gammaproteobacteria	Enterobacterales	Enterobacteriaceae	Klebsiella	2013				USA	Homo sapiens				blood	40.7128 N 74.0059 W	Human	Blood
Draft	NDCD01000070.1	SAMN06218077		IbL	Gammaproteobacteria	Enterobacterales	Enterobacteriaceae	Klebsiella	2013				USA	Homo sapiens				blood	40.7128 N 74.0059 W	Human	Blood
Draft	NDDQ01000058.1	SAMN06218079		IbL	Gammaproteobacteria	Enterobacterales	Enterobacteriaceae	Klebsiella	2013				USA	Homo sapiens				blood	40.7128 N 74.0059 W	Human	Blood
Draft	NDDP01000011.1	SAMN06218080		IbL	Gammaproteobacteria	Enterobacterales	Enterobacteriaceae	Klebsiella	2013				USA	Homo sapiens				blood	40.7128 N 74.0059 W	Human	Blood
Draft	NDDO01000145.1	SAMN06218081		IbL	Gammaproteobacteria	Enterobacterales	Enterobacteriaceae	Klebsiella	2013				USA	Homo sapiens				blood	40.7128 N 74.0059 W	Human	Blood
Draft	NDDN01000049.1	SAMN06218082		cr	Gammaproteobacteria	Enterobacterales	Enterobacteriaceae	Klebsiella	2013				USA	Homo sapiens				blood	40.7128 N 74.0059 W	Human	Blood
Draft	NDDM01000144.1	SAMN06218083		IbL	Gammaproteobacteria	Enterobacterales	Enterobacteriaceae	Klebsiella	2013				USA	Homo sapiens				blood	40.7128 N 74.0059 W	Human	Blood
Draft	NDDL01000079.1	SAMN06218084		IbL	Gammaproteobacteria	Enterobacterales	Enterobacteriaceae	Klebsiella	2013				USA	Homo sapiens				blood	40.7128 N 74.0059 W	Human	Blood
Draft	NDDJ01000126.1	SAMN06218086		IbL	Gammaproteobacteria	Enterobacterales	Enterobacteriaceae	Klebsiella	2013				USA	Homo sapiens				blood	40.7128 N 74.0059 W	Human	Blood
Draft	NDDI01000066.1	SAMN06218087		IbL	Gammaproteobacteria	Enterobacterales	Enterobacteriaceae	Klebsiella	2013				USA	Homo sapiens				blood	40.7128 N 74.0059 W	Human	Blood
Draft	NDDH01000017.1	SAMN06218088		cr	Gammaproteobacteria	Enterobacterales	Enterobacteriaceae	Klebsiella	2013				USA	Homo sapiens				blood	40.7128 N 74.0059 W	Human	Blood
Draft	NDDG01000003.1	SAMN06218089		Ib	Gammaproteobacteria	Enterobacterales	Enterobacteriaceae	Klebsiella	2013				USA	Homo sapiens				blood	40.7128 N 74.0059 W	Human	Blood
Draft	NDDF01000020.1	SAMN06218090		cr	Gammaproteobacteria	Enterobacterales	Enterobacteriaceae	Klebsiella	2013				USA	Homo sapiens				blood	40.7128 N 74.0059 W	Human	Blood
Draft	NDDE01000111.1	SAMN06218091		IbL	Gammaproteobacteria	Enterobacterales	Enterobacteriaceae	Klebsiella	2013				USA	Homo sapiens				blood	40.7128 N 74.0059 W	Human	Blood
Draft	NDDC01000067.1	SAMN06218093		IbL	Gammaproteobacteria	Enterobacterales	Enterobacteriaceae	Klebsiella	2013				USA	Homo sapiens				blood	40.7128 N 74.0059 W	Human	Blood
Draft	NDDB01000069.1	SAMN06218094		IbL	Gammaproteobacteria	Enterobacterales	Enterobacteriaceae	Klebsiella	2013				USA	Homo sapiens				blood	40.7128 N 74.0059 W	Human	Blood
Draft	NDDA01000078.1	SAMN06218095		IbL	Gammaproteobacteria	Enterobacterales	Enterobacteriaceae	Klebsiella	2013				USA	Homo sapiens				blood	40.7128 N 74.0059 W	Human	Blood
Draft	NDCZ01000043.1	SAMN06218096		IbL	Gammaproteobacteria	Enterobacterales	Enterobacteriaceae	Klebsiella	2013				USA	Homo sapiens				blood	40.7128 N 74.0059 W	Human	Blood
Draft	NDCY01000143.1	SAMN06218097		IbL	Gammaproteobacteria	Enterobacterales	Enterobacteriaceae	Klebsiella	2013				USA	Homo sapiens				blood	40.7128 N 74.0059 W	Human	Blood
Draft	NDCX01000049.1	SAMN06218098		IbL	Gammaproteobacteria	Enterobacterales	Enterobacteriaceae	Klebsiella	2013				USA	Homo sapiens				blood	40.7128 N 74.0059 W	Human	Blood
Draft	NDCW01000137.1	SAMN06218099		IbL	Gammaproteobacteria	Enterobacterales	Enterobacteriaceae	Klebsiella	2013				USA	Homo sapiens				blood	40.7128 N 74.0059 W	Human	Blood
Draft	NDET01000085.1	SAMN06218100		IbL	Gammaproteobacteria	Enterobacterales	Enterobacteriaceae	Klebsiella	2013				USA	Homo sapiens				blood	40.7128 N 74.0059 W	Human	Blood
Draft	NDES01000098.1	SAMN06218101		IbL	Gammaproteobacteria	Enterobacterales	Enterobacteriaceae	Klebsiella	2013				USA	Homo sapiens				blood	40.7128 N 74.0059 W	Human	Blood
Draft	NDER01000131.1	SAMN06218102		IbL	Gammaproteobacteria	Enterobacterales	Enterobacteriaceae	Klebsiella	2013				USA	Homo sapiens				blood	40.7128 N 74.0059 W	Human	Blood
Draft	NDEQ01000087.1	SAMN06218103		IbL	Gammaproteobacteria	Enterobacterales	Enterobacteriaceae	Klebsiella	2013				USA	Homo sapiens				blood	40.7128 N 74.0059 W	Human	Blood
Draft	NDEO01000041.1	SAMN06218105		IbL	Gammaproteobacteria	Enterobacterales	Enterobacteriaceae	Klebsiella	2013				USA	Homo sapiens				blood	40.7128 N 74.0059 W	Human	Blood
Draft	NDEN01000100.1	SAMN06218106		IbL	Gammaproteobacteria	Enterobacterales	Enterobacteriaceae	Klebsiella	2013				USA	Homo sapiens				blood	40.7128 N 74.0059 W	Human	Blood
Draft	NDEM01000063.1	SAMN06218107		Ib	Gammaproteobacteria	Enterobacterales	Enterobacteriaceae	Klebsiella	2013				USA	Homo sapiens				blood	40.7128 N 74.0059 W	Human	Blood
Draft	NDEL01000057.1	SAMN06218108		Ib	Gammaproteobacteria	Enterobacterales	Enterobacteriaceae	Klebsiella	2013				USA	Homo sapiens				blood	40.7128 N 74.0059 W	Human	Blood
Draft	NDEV01000112.1	SAMN06218110		IbL	Gammaproteobacteria	Enterobacterales	Enterobacteriaceae	Klebsiella	2013				USA	Homo sapiens				blood	40.7128 N 74.0059 W	Human	Blood
Draft	NDEU01000098.1	SAMN06218111		IbL	Gammaproteobacteria	Enterobacterales	Enterobacteriaceae	Klebsiella	2013				USA	Homo sapiens				blood	40.7128 N 74.0059 W	Human	Blood
Draft	NDCV01000106.1	SAMN06218112		IbL	Gammaproteobacteria	Enterobacterales	Enterobacteriaceae	Klebsiella	2013				USA	Homo sapiens				blood	40.7128 N 74.0059 W	Human	Blood
Draft	NDCU01000073.1	SAMN06218113		IbL	Gammaproteobacteria	Enterobacterales	Enterobacteriaceae	Klebsiella	2013				USA	Homo sapiens				blood	40.7128 N 74.0059 W	Human	Blood
Draft	NDCT01000078.1	SAMN06218114		IbL	Gammaproteobacteria	Enterobacterales	Enterobacteriaceae	Klebsiella	2013				USA	Homo sapiens				blood	40.7128 N 74.0059 W	Human	Blood
Draft	NDCS01000082.1	SAMN06218115		IbL	Gammaproteobacteria	Enterobacterales	Enterobacteriaceae	Klebsiella	2013				USA	Homo sapiens				blood	40.7128 N 74.0059 W	Human	Blood
Draft	NDCR01000011.1	SAMN06218116		IbL	Gammaproteobacteria	Enterobacterales	Enterobacteriaceae	Klebsiella	2013				USA	Homo sapiens				blood	40.7128 N 74.0059 W	Human	Blood
Draft	NDCQ01000061.1	SAMN06218117		IbL	Gammaproteobacteria	Enterobacterales	Enterobacteriaceae	Klebsiella	2013				USA	Homo sapiens				blood	40.7128 N 74.0059 W	Human	Blood
Draft	NDCP01000052.1	SAMN06218118		IbL	Gammaproteobacteria	Enterobacterales	Enterobacteriaceae	Klebsiella	2013				USA	Homo sapiens				blood	40.7128 N 74.0059 W	Human	Blood
Draft	NDCO01000097.1	SAMN06218119		Ib	Gammaproteobacteria	Enterobacterales	Enterobacteriaceae	Klebsiella	2013				USA	Homo sapiens				blood	40.7128 N 74.0059 W	Human	Blood
Draft	NDCN01000098.1	SAMN06218120		IbL	Gammaproteobacteria	Enterobacterales	Enterobacteriaceae	Klebsiella	2013				USA	Homo sapiens				blood	40.7128 N 74.0059 W	Human	Blood
Draft	NDCN01000054.1	SAMN06218120		IbL	Gammaproteobacteria	Enterobacterales	Enterobacteriaceae	Klebsiella	2013				USA	Homo sapiens				blood	40.7128 N 74.0059 W	Human	Blood
Draft	NDCM01000036.1	SAMN06218121		IbL	Gammaproteobacteria	Enterobacterales	Enterobacteriaceae	Klebsiella	2013				USA	Homo sapiens				blood	40.7128 N 74.0059 W	Human	Blood
Draft	NDCL01000057.1	SAMN06218122		IbL	Gammaproteobacteria	Enterobacterales	Enterobacteriaceae	Klebsiella	2013				USA	Homo sapiens				blood	40.7128 N 74.0059 W	Human	Blood
Draft	NDCK01000032.1	SAMN06218123		IbL	Gammaproteobacteria	Enterobacterales	Enterobacteriaceae	Klebsiella	2013				USA	Homo sapiens				blood	40.7128 N 74.0059 W	Human	Blood
Draft	NDCJ01000051.1	SAMN06218124		IbL	Gammaproteobacteria	Enterobacterales	Enterobacteriaceae	Klebsiella	2013				USA	Homo sapiens				blood	40.7128 N 74.0059 W	Human	Blood
Draft	NDDZ01000006.1	SAMN06218126		IbL	Gammaproteobacteria	Enterobacterales	Enterobacteriaceae	Klebsiella	2013				USA	Homo sapiens				blood	40.7128 N 74.0059 W	Human	Blood
Draft	NDDY01000109.1	SAMN06218127		IbL	Gammaproteobacteria	Enterobacterales	Enterobacteriaceae	Klebsiella	2013				USA	Homo sapiens				blood	40.7128 N 74.0059 W	Human	Blood
Draft	NIAR01000054.1	SAMN06445926		IbL	Gammaproteobacteria	Enterobacterales	Enterobacteriaceae	Klebsiella	2010				USA	Homo sapiens	Intraabdominal abscess			Blood	40.44 N 79.96 W	Human	Blood
Draft	NIAP01000319.1	SAMN06445928		IbL	Gammaproteobacteria	Enterobacterales	Enterobacteriaceae	Klebsiella	2010				USA	Homo sapiens	Intraabdominal abscess			Blood	40.44 N 79.96 W	Human	Blood
Draft	NIAO01000141.1	SAMN06445929		IbL	Gammaproteobacteria	Enterobacterales	Enterobacteriaceae	Klebsiella	2010				USA	Homo sapiens	Intraabdominal abscess			Blood	40.44 N 79.96 W	Human	Blood
Draft	NIAG01000045.1	SAMN06445937		IbL	Gammaproteobacteria	Enterobacterales	Enterobacteriaceae	Klebsiella	2012				USA	Homo sapiens	Intraabdominal abscess			Blood	40.44 N 79.96 W	Human	Blood
Draft	NIAF01000350.1	SAMN06445938		IbL	Gammaproteobacteria	Enterobacterales	Enterobacteriaceae	Klebsiella	2012				USA	Homo sapiens	Intraabdominal abscess			Blood	40.44 N 79.96 W	Human	Blood
Draft	NIAE01000145.1	SAMN06445939		IbL	Gammaproteobacteria	Enterobacterales	Enterobacteriaceae	Klebsiella	2012				USA	Homo sapiens	Intraabdominal abscess			Blood	40.44 N 79.96 W	Human	Blood
Draft	NIAD01000139.1	SAMN06445940		IbL	Gammaproteobacteria	Enterobacterales	Enterobacteriaceae	Klebsiella	2012				USA	Homo sapiens	Intraabdominal abscess			Blood	40.44 N 79.96 W	Human	Blood
Draft	NIAB01000076.1	SAMN06445942		IbL	Gammaproteobacteria	Enterobacterales	Enterobacteriaceae	Klebsiella	2012				USA	Homo sapiens	Intraabdominal abscess			Blood	40.44 N 79.96 W	Human	Blood
Draft	NELR01000065.1	SAMN06765484		IbL	Gammaproteobacteria	Enterobacterales	Enterobacteriaceae	Klebsiella	2014				USA	Homo sapiens				blood		Human	Blood
Draft	NELS01000078.1	SAMN06765485		IbL	Gammaproteobacteria	Enterobacterales	Enterobacteriaceae	Klebsiella	2014				USA	Homo sapiens				blood		Human	Blood
Draft	NFBO01000079.1	SAMN06812573		IbL	Gammaproteobacteria	Enterobacterales	Enterobacteriaceae	Klebsiella	2013				USA	Homo sapiens				blood		Human	Blood
Draft	NFBQ01000089.1	SAMN06812575		Ib	Gammaproteobacteria	Enterobacterales	Enterobacteriaceae	Klebsiella	2012				USA	Homo sapiens				blood		Human	Blood
Draft	NFBR01000060.1	SAMN06812576		IbL	Gammaproteobacteria	Enterobacterales	Enterobacteriaceae	Klebsiella	2012				USA	Homo sapiens				blood		Human	Blood
Draft	NFBT01000019.1	SAMN06812578		IbL	Gammaproteobacteria	Enterobacterales	Enterobacteriaceae	Klebsiella	2012				USA	Homo sapiens				blood		Human	Blood
Draft	NFBU01000015.1	SAMN06812579		IbL	Gammaproteobacteria	Enterobacterales	Enterobacteriaceae	Klebsiella	2012				USA	Homo sapiens				blood		Human	Blood
Draft	NFBV01000087.1	SAMN06812580		Ib	Gammaproteobacteria	Enterobacterales	Enterobacteriaceae	Klebsiella	2012				USA	Homo sapiens				blood		Human	Blood
Draft	NFBW01000011.1	SAMN06812581		IbL	Gammaproteobacteria	Enterobacterales	Enterobacteriaceae	Klebsiella	2012				USA	Homo sapiens				blood		Human	Blood
Draft	NFBX01000011.1	SAMN06812582		IbL	Gammaproteobacteria	Enterobacterales	Enterobacteriaceae	Klebsiella	2012				USA	Homo sapiens				blood		Human	Blood
Draft	NFBY01000020.1	SAMN06812583		IbL	Gammaproteobacteria	Enterobacterales	Enterobacteriaceae	Klebsiella	2012				USA	Homo sapiens				blood		Human	Blood
Draft	NFBZ01000021.1	SAMN06812584		Ib	Gammaproteobacteria	Enterobacterales	Enterobacteriaceae	Klebsiella	2012				USA	Homo sapiens				blood		Human	Blood
Draft	NFBZ01000020.1	SAMN06812584		IbL	Gammaproteobacteria	Enterobacterales	Enterobacteriaceae	Klebsiella	2012				USA	Homo sapiens				blood		Human	Blood
Draft	NFCB01000112.1	SAMN06812586		IbL	Gammaproteobacteria	Enterobacterales	Enterobacteriaceae	Klebsiella	2012				USA	Homo sapiens				blood		Human	Blood
Draft	NFCC01000005.1	SAMN06812587		Ib	Gammaproteobacteria	Enterobacterales	Enterobacteriaceae	Klebsiella	2012				USA	Homo sapiens				blood		Human	Blood
Draft	NFCC01000008.1	SAMN06812587		IbL	Gammaproteobacteria	Enterobacterales	Enterobacteriaceae	Klebsiella	2012				USA	Homo sapiens				blood		Human	Blood
Draft	NFCD01000020.1	SAMN06812588		IbL	Gammaproteobacteria	Enterobacterales	Enterobacteriaceae	Klebsiella	2012				USA	Homo sapiens				blood		Human	Blood
Draft	NFAQ01000005.1	SAMN06812590		IbL	Gammaproteobacteria	Enterobacterales	Enterobacteriaceae	Klebsiella	2014				USA	Homo sapiens				blood		Human	Blood
Draft	NFAS01000150.1	SAMN06812592		IbL	Gammaproteobacteria	Enterobacterales	Enterobacteriaceae	Klebsiella	2013				USA	Homo sapiens				blood		Human	Blood
Draft	NFAS01000153.1	SAMN06812592		IbL	Gammaproteobacteria	Enterobacterales	Enterobacteriaceae	Klebsiella	2013				USA	Homo sapiens				blood		Human	Blood
Draft	NFAT01000008.1	SAMN06812593		IbL	Gammaproteobacteria	Enterobacterales	Enterobacteriaceae	Klebsiella	2014				USA	Homo sapiens				blood		Human	Blood
Draft	NFAT01000104.1	SAMN06812593		IbL	Gammaproteobacteria	Enterobacterales	Enterobacteriaceae	Klebsiella	2014				USA	Homo sapiens				blood		Human	Blood
Draft	NFAU01000054.1	SAMN06812594		cr	Gammaproteobacteria	Enterobacterales	Enterobacteriaceae	Klebsiella	2013				USA	Homo sapiens				blood		Human	Blood
Draft	NFAV01000023.1	SAMN06812595		IbL	Gammaproteobacteria	Enterobacterales	Enterobacteriaceae	Klebsiella	2013				USA	Homo sapiens				blood		Human	Blood
Draft	NFAW01000014.1	SAMN06812596		IbL	Gammaproteobacteria	Enterobacterales	Enterobacteriaceae	Klebsiella	2013				USA	Homo sapiens				blood		Human	Blood
Draft	NFAX01000102.1	SAMN06812597		IbL	Gammaproteobacteria	Enterobacterales	Enterobacteriaceae	Klebsiella	2013				USA	Homo sapiens				blood		Human	Blood
Draft	NFAZ01000009.1	SAMN06812599		Ib	Gammaproteobacteria	Enterobacterales	Enterobacteriaceae	Klebsiella	2013				USA	Homo sapiens				blood		Human	Blood
Draft	NFBB01000012.1	SAMN06812601		Ib	Gammaproteobacteria	Enterobacterales	Enterobacteriaceae	Klebsiella	2014				USA	Homo sapiens				blood		Human	Blood
Draft	NFBC01000060.1	SAMN06812602		cr	Gammaproteobacteria	Enterobacterales	Enterobacteriaceae	Klebsiella	2013				USA	Homo sapiens				blood		Human	Blood
Draft	NFBD01000031.1	SAMN06812603		Ib	Gammaproteobacteria	Enterobacterales	Enterobacteriaceae	Klebsiella	2013				USA	Homo sapiens				blood		Human	Blood
Draft	NFBE01000021.1	SAMN06812604		IbL	Gammaproteobacteria	Enterobacterales	Enterobacteriaceae	Klebsiella	2013				USA	Homo sapiens				blood		Human	Blood
Draft	NFBE01000014.1	SAMN06812604		IbL	Gammaproteobacteria	Enterobacterales	Enterobacteriaceae	Klebsiella	2013				USA	Homo sapiens				blood		Human	Blood
Draft	NFBF01000083.1	SAMN06812605		IbL	Gammaproteobacteria	Enterobacterales	Enterobacteriaceae	Klebsiella	2013				USA	Homo sapiens				blood		Human	Blood
Draft	NFBG01000075.1	SAMN06812606		IbL	Gammaproteobacteria	Enterobacterales	Enterobacteriaceae	Klebsiella	2013				USA	Homo sapiens				blood		Human	Blood
Draft	NFBH01000118.1	SAMN06812607		Ib	Gammaproteobacteria	Enterobacterales	Enterobacteriaceae	Klebsiella	2013				USA	Homo sapiens				blood		Human	Blood
Draft	NFBJ01000087.1	SAMN06812609		IbL	Gammaproteobacteria	Enterobacterales	Enterobacteriaceae	Klebsiella	2013				USA	Homo sapiens				blood		Human	Blood
Draft	NFBK01000009.1	SAMN06812610		Ib	Gammaproteobacteria	Enterobacterales	Enterobacteriaceae	Klebsiella	2013				USA	Homo sapiens				blood		Human	Blood
Draft	NFBK01000008.1	SAMN06812610		IbL	Gammaproteobacteria	Enterobacterales	Enterobacteriaceae	Klebsiella	2013				USA	Homo sapiens				blood		Human	Blood
Draft	NFBL01000037.1	SAMN06812611		IbL	Gammaproteobacteria	Enterobacterales	Enterobacteriaceae	Klebsiella	2013				USA	Homo sapiens				blood		Human	Blood
Draft	NFBM01000101.1	SAMN06812612		Ib	Gammaproteobacteria	Enterobacterales	Enterobacteriaceae	Klebsiella	2013				USA	Homo sapiens				blood		Human	Blood
Draft	NFBN01000015.1	SAMN06812613		IbL	Gammaproteobacteria	Enterobacterales	Enterobacteriaceae	Klebsiella	2013				USA	Homo sapiens				blood		Human	Blood
Draft	NFAD01000010.1	SAMN06812621		IbL	Gammaproteobacteria	Enterobacterales	Enterobacteriaceae	Klebsiella	2014				USA	Homo sapiens				blood		Human	Blood
Draft	NFAF01000007.1	SAMN06812623		IbL	Gammaproteobacteria	Enterobacterales	Enterobacteriaceae	Klebsiella	2014				USA	Homo sapiens				blood		Human	Blood
Draft	NFAH01000005.1	SAMN06812625		IbL	Gammaproteobacteria	Enterobacterales	Enterobacteriaceae	Klebsiella	2014				USA	Homo sapiens				blood		Human	Blood
Draft	NFAJ01000109.1	SAMN06812627		Ib	Gammaproteobacteria	Enterobacterales	Enterobacteriaceae	Klebsiella	2013				USA	Homo sapiens				blood		Human	Blood
Draft	NFAK01000011.1	SAMN06812628		IbL	Gammaproteobacteria	Enterobacterales	Enterobacteriaceae	Klebsiella	2013				USA	Homo sapiens				blood		Human	Blood
Draft	NFAM01000093.1	SAMN06812630		IbL	Gammaproteobacteria	Enterobacterales	Enterobacteriaceae	Klebsiella	2014				USA	Homo sapiens				blood		Human	Blood
Draft	NFAM01000087.1	SAMN06812630		IbL	Gammaproteobacteria	Enterobacterales	Enterobacteriaceae	Klebsiella	2014				USA	Homo sapiens				blood		Human	Blood
Draft	NFAN01000076.1	SAMN06812631		IbL	Gammaproteobacteria	Enterobacterales	Enterobacteriaceae	Klebsiella	2013				USA	Homo sapiens				blood		Human	Blood
Draft	NFAO01000110.1	SAMN06812632		Ib	Gammaproteobacteria	Enterobacterales	Enterobacteriaceae	Klebsiella	2013				USA	Homo sapiens				blood		Human	Blood
Draft	NEZB01000103.1	SAMN06812634		IbL	Gammaproteobacteria	Enterobacterales	Enterobacteriaceae	Klebsiella	2016				USA	Homo sapiens				blood		Human	Blood
Draft	NEZC01000019.1	SAMN06812635		IbL	Gammaproteobacteria	Enterobacterales	Enterobacteriaceae	Klebsiella	2015				USA	Homo sapiens				blood		Human	Blood
Draft	NEZD01000065.1	SAMN06812636		IbL	Gammaproteobacteria	Enterobacterales	Enterobacteriaceae	Klebsiella	2015				USA	Homo sapiens				blood		Human	Blood
Draft	NEZE01000081.1	SAMN06812637		IbL	Gammaproteobacteria	Enterobacterales	Enterobacteriaceae	Klebsiella	2015				USA	Homo sapiens				blood		Human	Blood
Draft	NEZG01000037.1	SAMN06812639		cr	Gammaproteobacteria	Enterobacterales	Enterobacteriaceae	Klebsiella	2013				USA	Homo sapiens				blood		Human	Blood
Draft	NEZH01000011.1	SAMN06812640		IbL	Gammaproteobacteria	Enterobacterales	Enterobacteriaceae	Klebsiella	2015				USA	Homo sapiens				blood		Human	Blood
Draft	NEZI01000010.1	SAMN06812641		IbL	Gammaproteobacteria	Enterobacterales	Enterobacteriaceae	Klebsiella	2015				USA	Homo sapiens				blood		Human	Blood
Draft	NEZJ01000025.1	SAMN06812642		IbL	Gammaproteobacteria	Enterobacterales	Enterobacteriaceae	Klebsiella	2015				USA	Homo sapiens				blood		Human	Blood
Draft	NEZK01000076.1	SAMN06812643		IbL	Gammaproteobacteria	Enterobacterales	Enterobacteriaceae	Klebsiella	2015				USA	Homo sapiens				blood		Human	Blood
Draft	NEZL01000025.1	SAMN06812644		Ib	Gammaproteobacteria	Enterobacterales	Enterobacteriaceae	Klebsiella	2015				USA	Homo sapiens				blood		Human	Blood
Draft	NEZM01000055.1	SAMN06812645		cr	Gammaproteobacteria	Enterobacterales	Enterobacteriaceae	Klebsiella	2014				USA	Homo sapiens				blood		Human	Blood
Draft	NFFB01000048.1	SAMN06812647		IbL	Gammaproteobacteria	Enterobacterales	Enterobacteriaceae	Enterobacter	2015				USA	Homo sapiens				blood		Human	Blood
Draft	NEZO01000059.1	SAMN06812648		IbL	Gammaproteobacteria	Enterobacterales	Enterobacteriaceae	Klebsiella	2014				USA	Homo sapiens				blood		Human	Blood
Draft	NEZQ01000008.1	SAMN06812650		Ib	Gammaproteobacteria	Enterobacterales	Enterobacteriaceae	Klebsiella	2015				USA	Homo sapiens				blood		Human	Blood
Draft	NEZR01000019.1	SAMN06812651		Ib	Gammaproteobacteria	Enterobacterales	Enterobacteriaceae	Klebsiella	2015				USA	Homo sapiens				blood		Human	Blood
Draft	NEZS01000062.1	SAMN06812652		IbL	Gammaproteobacteria	Enterobacterales	Enterobacteriaceae	Klebsiella	2015				USA	Homo sapiens				blood		Human	Blood
Draft	NEZU01000018.1	SAMN06812654		IbL	Gammaproteobacteria	Enterobacterales	Enterobacteriaceae	Klebsiella	2014				USA	Homo sapiens				blood		Human	Blood
Draft	NEZV01000071.1	SAMN06812655		cr	Gammaproteobacteria	Enterobacterales	Enterobacteriaceae	Klebsiella	2014				USA	Homo sapiens				blood		Human	Blood
Draft	NEZW01000109.1	SAMN06812656		IbL	Gammaproteobacteria	Enterobacterales	Enterobacteriaceae	Klebsiella	2014				USA	Homo sapiens				blood		Human	Blood
Draft	NEZX01000014.1	SAMN06812657		IbL	Gammaproteobacteria	Enterobacterales	Enterobacteriaceae	Klebsiella	2014				USA	Homo sapiens				blood		Human	Blood
Draft	NEZY01000118.1	SAMN06812658		IbL	Gammaproteobacteria	Enterobacterales	Enterobacteriaceae	Klebsiella	2014				USA	Homo sapiens				blood		Human	Blood
Draft	NEZZ01000094.1	SAMN06812659		IbL	Gammaproteobacteria	Enterobacterales	Enterobacteriaceae	Klebsiella	2014				USA	Homo sapiens				blood		Human	Blood
Draft	NFAB01000038.1	SAMN06812661		IbL	Gammaproteobacteria	Enterobacterales	Enterobacteriaceae	Klebsiella	2014				USA	Homo sapiens				blood		Human	Blood
Draft	NFAC01000112.1	SAMN06812662		Ib	Gammaproteobacteria	Enterobacterales	Enterobacteriaceae	Klebsiella	2014				USA	Homo sapiens				blood		Human	Blood
Draft	NFAC01000007.1	SAMN06812662		IbL	Gammaproteobacteria	Enterobacterales	Enterobacteriaceae	Klebsiella	2014				USA	Homo sapiens				blood		Human	Blood
Draft	NEYI01000052.1	SAMN06812663		cr	Gammaproteobacteria	Enterobacterales	Enterobacteriaceae	Klebsiella	2014				USA	Homo sapiens				blood		Human	Blood
Draft	NEYI01000013.1	SAMN06812663		Ib	Gammaproteobacteria	Enterobacterales	Enterobacteriaceae	Klebsiella	2014				USA	Homo sapiens				blood		Human	Blood
Draft	NEYJ01000061.1	SAMN06812664		Ib	Gammaproteobacteria	Enterobacterales	Enterobacteriaceae	Klebsiella	2015				USA	Homo sapiens				blood		Human	Blood
Draft	NEYK01000122.1	SAMN06812665		Ib	Gammaproteobacteria	Enterobacterales	Enterobacteriaceae	Klebsiella	2015				USA	Homo sapiens				blood		Human	Blood
Draft	NEYN01000052.1	SAMN06812668		IbL	Gammaproteobacteria	Enterobacterales	Enterobacteriaceae	Enterobacter	2015				USA	Homo sapiens				blood		Human	Blood
Draft	NEYP01000005.1	SAMN06812670		IbL	Gammaproteobacteria	Enterobacterales	Enterobacteriaceae	Klebsiella	2015				USA	Homo sapiens				blood		Human	Blood
Draft	NIOU01000114.1	SAMN07185695		Ib	Gammaproteobacteria	Pseudomonadales	Pseudomonadaceae	Pseudomonas	2008				USA	Homo sapiens				blood		Human	Blood
Draft	AMIM01000068.1	SAMN02471230		Ib	Gammaproteobacteria	Pseudomonadales	Moraxellaceae	Acinetobacter						Homo sapiens				blood		Human	Blood
Draft	AMJO01000115.1	SAMN02471246		Ib	Gammaproteobacteria	Pseudomonadales	Moraxellaceae	Acinetobacter						Homo sapiens				blood		Human	Blood
Draft	AZAP01000051.1	SAMN02952957		cr	Gammaproteobacteria	Enterobacterales	Enterobacteriaceae	Klebsiella					China					blood		Human	Blood
Draft	AQCJ01000050.1	SAMN02951927		IbL	Gammaproteobacteria	Enterobacterales	Enterobacteriaceae	Klebsiella	2010				Italy					blood		Human	Blood
Draft	ARVM01000112.1	SAMN02141987		IbL	Gammaproteobacteria	Enterobacterales	Enterobacteriaceae	Klebsiella	2008				USA					blood		Human	Blood
Draft	JNBM01000004.1	SAMN02141987		IbL	Gammaproteobacteria	Enterobacterales	Enterobacteriaceae	Klebsiella	2008				USA					blood		Human	Blood
Complete	NZ_CP021851.1	SAMN07162522		Ib	Gammaproteobacteria	Enterobacterales	Enterobacteriaceae	Enterobacter									female	blood		Human	Blood
Draft	JXBE01000118.1	SAMN03271886		Ib	Gammaproteobacteria	Pseudomonadales	Pseudomonadaceae	Pseudomonas	2012				Australia	Homo sapiens	Blood stream infection		male	blood culture	37.8136 S 144.9631 E	Human	Blood
Draft	LVED01000149.1	SAMN04566206		Ib	Gammaproteobacteria	Pseudomonadales	Pseudomonadaceae	Pseudomonas	2007				Australia	Homo sapiens	Blood infection			Blood culture	33.822 S 151.191 E	Human	Blood
Draft	NJDA01000032.1	SAMN07234405		Others	Gammaproteobacteria	Enterobacterales	Enterobacteriaceae	Enterobacter	2017				Australia	Homo sapiens	bacteraemia			blood culture	34.9285 S 138.6007 E	Human	Blood
Draft	LXMS01000060.1	SAMN04868731		cr	Gammaproteobacteria	Enterobacterales	Enterobacteriaceae	Klebsiella	2013				Brazil	Homo sapiens		critical patient, multiplus antibioticals use	male	blood culture	23.58 S 46.65 W	Human	Blood
Draft	PEGZ01000005.1	SAMN07452547		IbL	Gammaproteobacteria	Enterobacterales	Yersiniaceae	Serratia	2012				Romania	Homo sapiens	colonised			blood culture	46.542 N 24.557 E	Human	Blood
Draft	PEHU01000001.1	SAMN07452577		cr	Gammaproteobacteria	Enterobacterales	Enterobacteriaceae	Enterobacter	2013				Romania	Homo sapiens	colonised			blood culture	46.542 N 24.557 E	Human	Blood
Draft	AMSU01000039.1	SAMN02469893		cr	Gammaproteobacteria	Enterobacterales	Enterobacteriaceae	Klebsiella	2017				Spain	Homo sapiens				blood culture		Human	Blood
Draft	MUMR01000110.1	SAMN06293116		IbL	Gammaproteobacteria	Enterobacterales	Enterobacteriaceae	Klebsiella	2015				Switzerland	Homo sapiens	Infection			Blood culture	46.1934 N 6.14797 E	Human	Blood
Draft	MUMS01000039.1	SAMN06293538		IbL	Gammaproteobacteria	Enterobacterales	Enterobacteriaceae	Klebsiella	2010				Switzerland	Homo sapiens	Infection			Blood culture	46.1934 N 6.14797 E	Human	Blood
Draft	MUMT01000044.1	SAMN06293615		IbL	Gammaproteobacteria	Enterobacterales	Enterobacteriaceae	Klebsiella	2013				Switzerland	Homo sapiens	Infection			Blood culture	46.1934 N 6.14797 E	Human	Blood
Draft	MUMU01000043.1	SAMN06293642		IbL	Gammaproteobacteria	Enterobacterales	Enterobacteriaceae	Klebsiella	2013				Switzerland	Homo sapiens	Infection			Blood culture	46.1934 N 6.14797 E	Human	Blood
Draft	JAPF01000007.1	SAMN02356581		Ib	Gammaproteobacteria	Enterobacterales	Enterobacteriaceae	Escherichia	2017				USA	Homo sapiens				BLOOD CULTURE		Human	Blood
Draft	JAPE01000025.1	SAMN02356582		Ib	Gammaproteobacteria	Enterobacterales	Enterobacteriaceae	Escherichia	2017				USA	Homo sapiens				BLOOD CULTURE		Human	Blood
Draft	JMWC01000030.1	SAMN02581289		IbL	Gammaproteobacteria	Enterobacterales	Enterobacteriaceae	Klebsiella	2013				USA	Homo sapiens				BLOOD CULTURE		Human	Blood
Draft	JMWC01000030.1	SAMN02581289		IbL	Gammaproteobacteria	Enterobacterales	Enterobacteriaceae	Klebsiella	2013				USA	Homo sapiens				BLOOD CULTURE		Human	Blood
Draft	JMVJ01000041.1	SAMN02581298		cr	Gammaproteobacteria	Enterobacterales	Enterobacteriaceae	Escherichia	2013				USA	Homo sapiens				BLOOD CULTURE		Human	Blood
Draft	JMKH01000064.1	SAMN02712194		cr	Gammaproteobacteria	Enterobacterales	Enterobacteriaceae	Escherichia	2013				USA	Homo sapiens	Neonatal bacteremia	Extreme prematurity	male	Blood culture	35.4822 N 97.5350 W	Human	Blood
Draft	APMF01000050.1	SAMN02951924		IbL	Gammaproteobacteria	Enterobacterales	Enterobacteriaceae	Klebsiella	2011				Italy					blood culture		Human	Blood
Draft	JAPQ01000006.1	SAMN02138622		Ib	Gammaproteobacteria	Enterobacterales	Enterobacteriaceae	Escherichia										BLOOD CULTURE		Human	Blood
Draft	JCNH01000008.1	SAMN02138625		IbL	Gammaproteobacteria	Enterobacterales	Enterobacteriaceae	Klebsiella										BLOOD CULTURE		Human	Blood
Draft	JCND01000022.1	SAMN02138634		IbL	Gammaproteobacteria	Enterobacterales	Enterobacteriaceae	Klebsiella										BLOOD CULTURE		Human	Blood
Draft	AXLF01000006.1	SAMN02138639		IbL	Gammaproteobacteria	Enterobacterales	Enterobacteriaceae	Klebsiella										BLOOD CULTURE		Human	Blood
Draft	AXLF01000006.1	SAMN02138639		IbL	Gammaproteobacteria	Enterobacterales	Enterobacteriaceae	Klebsiella										BLOOD CULTURE		Human	Blood
Draft	AXLF01000005.1	SAMN02138639		IbL	Gammaproteobacteria	Enterobacterales	Enterobacteriaceae	Klebsiella										BLOOD CULTURE		Human	Blood
Draft	AXLF01000003.1	SAMN02138639		IbL	Gammaproteobacteria	Enterobacterales	Enterobacteriaceae	Klebsiella										BLOOD CULTURE		Human	Blood
Draft	JAPL01000004.1	SAMN02138640		Ib	Gammaproteobacteria	Enterobacterales	Enterobacteriaceae	Escherichia										BLOOD CULTURE		Human	Blood
Draft	AWON01000115.1	SAMN02469894		cr	Gammaproteobacteria	Enterobacterales	Enterobacteriaceae	Klebsiella	2017				Spain	Homo sapiens				blood culture from a patient in a burn unit		Human	Blood
Draft	AWOM01000062.1	SAMN02469895		cr	Gammaproteobacteria	Enterobacterales	Enterobacteriaceae	Klebsiella	2017				Spain	Homo sapiens				blood culture from a patient in a burn unit		Human	Blood
Draft	JSSS01000072.1	SAMN02801813		cr	Gammaproteobacteria	Enterobacterales	Enterobacteriaceae	Escherichia	2008				USA	Homo sapiens	bacteremia			blood from patient with bacteremia		Human	Blood
Draft	JSSO01000006.1	SAMN02801817		cr	Gammaproteobacteria	Enterobacterales	Enterobacteriaceae	Escherichia	2008				USA	Homo sapiens	bacteremia			blood from patient with bacteremia		Human	Blood
Draft	JSRO01000011.1	SAMN02801843		cr	Gammaproteobacteria	Enterobacterales	Enterobacteriaceae	Escherichia	2009				USA	Homo sapiens	bacteremia			blood from patient with bacteremia		Human	Blood
Draft	JSRM01000041.1	SAMN02801845		cr	Gammaproteobacteria	Enterobacterales	Enterobacteriaceae	Escherichia	2009				USA	Homo sapiens	bacteremia			blood from patient with bacteremia		Human	Blood
Draft	JSRK01000041.1	SAMN02801847		cr	Gammaproteobacteria	Enterobacterales	Enterobacteriaceae	Escherichia	2009				USA	Homo sapiens	bacteremia			blood from patient with bacteremia		Human	Blood
Draft	JSQP01000005.1	SAMN02801868		cr	Gammaproteobacteria	Enterobacterales	Enterobacteriaceae	Escherichia	2010				USA	Homo sapiens	bacteremia			blood from patient with bacteremia		Human	Blood
Draft	JSQB01000042.1	SAMN02801882		cr	Gammaproteobacteria	Enterobacterales	Enterobacteriaceae	Escherichia	2010				USA	Homo sapiens	bacteremia			blood from patient with bacteremia		Human	Blood
Draft	JSQA01000062.1	SAMN02801883		cr	Gammaproteobacteria	Enterobacterales	Enterobacteriaceae	Escherichia	2010				USA	Homo sapiens	bacteremia			blood from patient with bacteremia		Human	Blood
Draft	JSPX01000056.1	SAMN02801886		cr	Gammaproteobacteria	Enterobacterales	Enterobacteriaceae	Escherichia	2010				USA	Homo sapiens	bacteremia			blood from patient with bacteremia		Human	Blood
Draft	JSPT01000022.1	SAMN02801890		cr	Gammaproteobacteria	Enterobacterales	Enterobacteriaceae	Escherichia	2010				USA	Homo sapiens	bacteremia			blood from patient with bacteremia		Human	Blood
Draft	JSPI01000019.1	SAMN02801901		cr	Gammaproteobacteria	Enterobacterales	Enterobacteriaceae	Escherichia	2009				USA	Homo sapiens	bacteremia			blood from patient with bacteremia		Human	Blood
Draft	JSPF01000010.1	SAMN02801904		cr	Gammaproteobacteria	Enterobacterales	Enterobacteriaceae	Escherichia	2009				USA	Homo sapiens	bacteremia			blood from patient with bacteremia		Human	Blood
Draft	JSPE01000035.1	SAMN02801905		cr	Gammaproteobacteria	Enterobacterales	Enterobacteriaceae	Escherichia	2009				USA	Homo sapiens	bacteremia			blood from patient with bacteremia		Human	Blood
Draft	AYSK01000201.1	SAMN02472100		Ib	Gammaproteobacteria	Pseudomonadales	Pseudomonadaceae	Pseudomonas	2017				India	Homo sapiens				Blood from septicemic patient		Human	Blood
Draft	AYSK01000243.1	SAMN02472100		Ib	Gammaproteobacteria	Pseudomonadales	Pseudomonadaceae	Pseudomonas	2017				India	Homo sapiens				Blood from septicemic patient		Human	Blood
Draft	LVWC01000001.1	SAMN04455121		Ib	Gammaproteobacteria	Pseudomonadales	Pseudomonadaceae	Pseudomonas	2003				Brazil	Homo sapiens				bloodstream		Human	Blood
Draft	LVXB01000001.1	SAMN04455163		Ib	Gammaproteobacteria	Pseudomonadales	Pseudomonadaceae	Pseudomonas	2012				Brazil	Homo sapiens				bloodstream		Human	Blood
Complete	NZ_CP015003.1	SAMN04455162		Ib	Gammaproteobacteria	Pseudomonadales	Pseudomonadaceae	Pseudomonas	2011				Brazil	Homo sapiens				bloodstream		Human	Blood
Draft	PCFN01000018.1	SAMN07660898		cr	Gammaproteobacteria	Enterobacterales	Enterobacteriaceae	Escherichia	2015				China	Homo sapiens				bloodstream		Human	Blood
Draft	BBTF01000089.1	SAMD00020359		Ib	Gammaproteobacteria	Pseudomonadales	Moraxellaceae	Acinetobacter		human		Human blood	Japan						NA	Human	Blood
Draft	MAOP01000176.1	SAMN05277829	Plasmid	cr	Gammaproteobacteria	Enterobacterales	Enterobacteriaceae	Klebsiella	2011				Brazil	Homo sapiens	nosocomial infection			blood	23.5342 S 46.6881 W	Human	Blood
Complete	NZ_CP004000.1	SAMN02641520	Plasmid	Ib	Gammaproteobacteria	Enterobacterales	Enterobacteriaceae	Klebsiella	2009				Brazil	Homo sapiens				blood		Human	Blood
Complete	NZ_CP021206.1	SAMN06924979	Plasmid	IbL	Gammaproteobacteria	Enterobacterales	Enterobacteriaceae	Escherichia	2014				China	Homo sapiens	bloodstream infection			blood	35.414982 N 116.587282 E	Human	Blood
Complete	NZ_CP008933.1	SAMN02885365	Plasmid	cr	Gammaproteobacteria	Enterobacterales	Enterobacteriaceae	Klebsiella	2011				Nepal	Homo sapiens	Klebsiella pneumoniae [K. pneumoniae] as the cause of diseases classified elsewhere			Blood	27.40 N 85.19 E	Human	Blood
Complete	NZ_CP017932.1	SAMN03733631	Plasmid	cr	Gammaproteobacteria	Enterobacterales	Enterobacteriaceae	Klebsiella	2007				USA	Homo sapiens	Bacteremia			Blood	38.14 N 78.45 W	Human	Blood
Complete	NZ_CP023922.1	SAMN07312484	Plasmid	IbL	Gammaproteobacteria	Enterobacterales	Enterobacteriaceae	Klebsiella	2015				Canada	Human (homo sapiens)				blood		Human	Blood
Draft	JNBM01000002.1	SAMN02141987	Plasmid	IbL	Gammaproteobacteria	Enterobacterales	Enterobacteriaceae	Klebsiella	2008				USA					blood		Human	Blood
Complete	NZ_JNBM01000002.1	SAMN02141987	Plasmid	IbL	Gammaproteobacteria	Enterobacterales	Enterobacteriaceae	Klebsiella	2008				USA					blood		Human	Blood
Complete	NZ_CP019776.1	SAMN06335643	Plasmid	IbL	Gammaproteobacteria	Enterobacterales	Enterobacteriaceae	Klebsiella	2015				Switzerland	Homo sapiens	Infection			Blood culture	46.1934 N 6.14797 E	Human	Blood
Draft	JZKX01000072.1	SAMN03277200		IbL	Gammaproteobacteria	Enterobacterales	Enterobacteriaceae	Enterobacter	2011				Colombia	Homo sapiens				Bodily fluid		Human	Bodily fluid
Draft	JZLC01000076.1	SAMN03277205		IbL	Gammaproteobacteria	Enterobacterales	Enterobacteriaceae	Enterobacter	2012				Colombia	Homo sapiens				Bodily fluid		Human	Bodily fluid
Draft	JTCD02000075.1	SAMN03012828		Ib	Gammaproteobacteria	Enterobacterales	Enterobacteriaceae	Enterobacter	2011				USA	Homo sapiens	osteomyelitis	Diseased		Bodily fluid	46 N 96 W	Human	Bodily fluid
Draft	JWRM01000013.1	SAMN03067421		cr	Gammaproteobacteria	Enterobacterales	Enterobacteriaceae	Klebsiella	2012				USA	Homo sapiens	bloodstream infection	Diseased		Bodily fluid		Human	Bodily fluid
Draft	JWRL01000003.1	SAMN03067422		IbL	Gammaproteobacteria	Enterobacterales	Enterobacteriaceae	Klebsiella	2012				USA	Homo sapiens	bloodstream infection	Diseased		Bodily fluid		Human	Bodily fluid
Draft	JWYU03000087.1	SAMN03084726		Ib	Gammaproteobacteria	Pseudomonadales	Moraxellaceae	Acinetobacter	2007				USA	Homo sapiens	Respiratory infection			Bodily fluid	41.5 N 81.7 W	Human	Bodily fluid
Draft	JWYS03000070.1	SAMN03084728		Ib	Gammaproteobacteria	Pseudomonadales	Moraxellaceae	Acinetobacter	2007				USA	Homo sapiens	Respiratory infection			Bodily fluid	41.5 N 81.7 W	Human	Bodily fluid
Draft	JWYR03000029.1	SAMN03084729		Ib	Gammaproteobacteria	Pseudomonadales	Moraxellaceae	Acinetobacter	2007				USA	Homo sapiens	Blood infection			Bodily fluid	41.5 N 81.7 W	Human	Bodily fluid
Draft	JWYP03000058.1	SAMN03084731		Ib	Gammaproteobacteria	Pseudomonadales	Moraxellaceae	Acinetobacter	2007				USA	Homo sapiens	Respiratory infection			Bodily fluid	41.5 N 81.7 W	Human	Bodily fluid
Draft	JWYO03000075.1	SAMN03084732		Ib	Gammaproteobacteria	Pseudomonadales	Moraxellaceae	Acinetobacter	2007				USA	Homo sapiens	Respiratory infection			Bodily fluid	41.5 N 81.7 W	Human	Bodily fluid
Draft	JWYM03000035.1	SAMN03084734		Ib	Gammaproteobacteria	Pseudomonadales	Moraxellaceae	Acinetobacter	2007				USA	Homo sapiens	Respiratory infection			Bodily fluid	41.5 N 81.7 W	Human	Bodily fluid
Draft	JWYL03000087.1	SAMN03084735		Ib	Gammaproteobacteria	Pseudomonadales	Moraxellaceae	Acinetobacter	2007				USA	Homo sapiens	Respiratory infection			Bodily fluid	41.5 N 81.7 W	Human	Bodily fluid
Draft	JWYJ03000172.1	SAMN03084737		Ib	Gammaproteobacteria	Pseudomonadales	Moraxellaceae	Acinetobacter	2007				USA	Homo sapiens	Urinary tract infection			Bodily fluid	41.5 N 81.7 W	Human	Bodily fluid
Draft	JWYI03000116.1	SAMN03084738		Ib	Gammaproteobacteria	Pseudomonadales	Moraxellaceae	Acinetobacter	2007				USA	Homo sapiens				Bodily fluid	41.5 N 81.7 W	Human	Bodily fluid
Draft	JWYH03000096.1	SAMN03084739		Ib	Gammaproteobacteria	Pseudomonadales	Moraxellaceae	Acinetobacter	2007				USA	Homo sapiens	Respiratory infection			Bodily fluid	41.5 N 81.7 W	Human	Bodily fluid
Draft	JWYG03000069.1	SAMN03084740		Ib	Gammaproteobacteria	Pseudomonadales	Moraxellaceae	Acinetobacter	2007				USA	Homo sapiens	Wound infection			Bodily fluid	41.5 N 81.7 W	Human	Bodily fluid
Draft	JWYE03000062.1	SAMN03084742		Ib	Gammaproteobacteria	Pseudomonadales	Moraxellaceae	Acinetobacter	2007				USA	Homo sapiens	Respiratory infection			Bodily fluid	41.5 N 81.7 W	Human	Bodily fluid
Draft	JWYD03000091.1	SAMN03084743		Ib	Gammaproteobacteria	Pseudomonadales	Moraxellaceae	Acinetobacter	2007				USA	Homo sapiens	Respiratory infection			Bodily fluid	41.5 N 81.7 W	Human	Bodily fluid
Draft	JWYA03000173.1	SAMN03084746		Ib	Gammaproteobacteria	Pseudomonadales	Moraxellaceae	Acinetobacter	2007				USA	Homo sapiens	Respiratory infection			Bodily fluid	41.5 N 81.7 W	Human	Bodily fluid
Draft	JWXZ03000092.1	SAMN03084747		Ib	Gammaproteobacteria	Pseudomonadales	Moraxellaceae	Acinetobacter	2007				USA	Homo sapiens	Wound infection			Bodily fluid	41.5 N 81.7 W	Human	Bodily fluid
Draft	JWXY03000114.1	SAMN03084748		Ib	Gammaproteobacteria	Pseudomonadales	Moraxellaceae	Acinetobacter	2007				USA	Homo sapiens	Wound infection			Bodily fluid	41.5 N 81.7 W	Human	Bodily fluid
Draft	JWXX03000117.1	SAMN03084749		Ib	Gammaproteobacteria	Pseudomonadales	Moraxellaceae	Acinetobacter	2007				USA	Homo sapiens	Respiratory infection			Bodily fluid	41.5 N 81.7 W	Human	Bodily fluid
Draft	JWXW03000036.1	SAMN03084750		Ib	Gammaproteobacteria	Pseudomonadales	Moraxellaceae	Acinetobacter	2007				USA	Homo sapiens	Respiratory infection			Bodily fluid	41.5 N 81.7 W	Human	Bodily fluid
Draft	JWXV03000091.1	SAMN03084751		Ib	Gammaproteobacteria	Pseudomonadales	Moraxellaceae	Acinetobacter	2007				USA	Homo sapiens	Blood infection			Bodily fluid	41.5 N 81.7 W	Human	Bodily fluid
Draft	JWXU03000093.1	SAMN03084752		Ib	Gammaproteobacteria	Pseudomonadales	Moraxellaceae	Acinetobacter	2007				USA	Homo sapiens	Peritoneal fluid			Bodily fluid	41.5 N 81.7 W	Human	Bodily fluid
Draft	JWXS03000076.1	SAMN03084754		Ib	Gammaproteobacteria	Pseudomonadales	Moraxellaceae	Acinetobacter	2007				USA	Homo sapiens	Respiratory infection			Bodily fluid	41.5 N 81.7 W	Human	Bodily fluid
Draft	JWXR03000118.1	SAMN03084755		Ib	Gammaproteobacteria	Pseudomonadales	Moraxellaceae	Acinetobacter	2007				USA	Homo sapiens	Respiratory infection			Bodily fluid	41.5 N 81.7 W	Human	Bodily fluid
Draft	JWXO03000001.1	SAMN03084758		Ib	Gammaproteobacteria	Pseudomonadales	Moraxellaceae	Acinetobacter	2007				USA	Homo sapiens	Respiratory infection			Bodily fluid	41.5 N 81.7 W	Human	Bodily fluid
Draft	JWXM03000118.1	SAMN03084760		Ib	Gammaproteobacteria	Pseudomonadales	Moraxellaceae	Acinetobacter	2007				USA	Homo sapiens	Respiratory infection			Bodily fluid	41.5 N 81.7 W	Human	Bodily fluid
Draft	JWXF03000267.1	SAMN03084767		Ib	Gammaproteobacteria	Pseudomonadales	Moraxellaceae	Acinetobacter	2008				USA	Homo sapiens	Respiratory infection			Bodily fluid	41.5 N 81.7 W	Human	Bodily fluid
Draft	JWXA03000318.1	SAMN03084772		Ib	Gammaproteobacteria	Pseudomonadales	Moraxellaceae	Acinetobacter	2008				USA	Homo sapiens	Urinary tract infection			Bodily fluid	41.5 N 81.7 W	Human	Bodily fluid
Draft	JWWZ03000135.1	SAMN03084773		Ib	Gammaproteobacteria	Pseudomonadales	Moraxellaceae	Acinetobacter	2008				USA	Homo sapiens	Respiratory infection			Bodily fluid	41.5 N 81.7 W	Human	Bodily fluid
Draft	JWWW03000044.1	SAMN03084776		Ib	Gammaproteobacteria	Pseudomonadales	Moraxellaceae	Acinetobacter	2008				USA	Homo sapiens	Respiratory infection			Bodily fluid	41.5 N 81.7 W	Human	Bodily fluid
Draft	JWWV03000096.1	SAMN03084777		Ib	Gammaproteobacteria	Pseudomonadales	Moraxellaceae	Acinetobacter	2008				USA	Homo sapiens	Respiratory infection			Bodily fluid	41.5 N 81.7 W	Human	Bodily fluid
Draft	JWWR03000072.1	SAMN03084781		Ib	Gammaproteobacteria	Pseudomonadales	Moraxellaceae	Acinetobacter	2008				USA	Homo sapiens	Respiratory infection			Bodily fluid	41.5 N 81.7 W	Human	Bodily fluid
Draft	JWWP03000038.1	SAMN03084783		Ib	Gammaproteobacteria	Pseudomonadales	Moraxellaceae	Acinetobacter	2008				USA	Homo sapiens	Respiratory infection			Bodily fluid	41.5 N 81.7 W	Human	Bodily fluid
Draft	JZIZ02000039.1	SAMN03084784		Ib	Gammaproteobacteria	Pseudomonadales	Moraxellaceae	Acinetobacter	2008				USA	Homo Sapiens	Hepatic fluid			Bodily fluid	41.5 N 81.7 W	Human	Bodily fluid
Draft	JWWO03000055.1	SAMN03084785		Ib	Gammaproteobacteria	Pseudomonadales	Moraxellaceae	Acinetobacter	2008				USA	Homo sapiens	Respiratory infection			Bodily fluid	41.5 N 81.7 W	Human	Bodily fluid
Draft	JWWN03000051.1	SAMN03084786		Ib	Gammaproteobacteria	Pseudomonadales	Moraxellaceae	Acinetobacter	2008				USA	Homo sapiens	Blood infection			Bodily fluid	41.5 N 81.7 W	Human	Bodily fluid
Draft	JWWK03000098.1	SAMN03084790		Ib	Gammaproteobacteria	Pseudomonadales	Moraxellaceae	Acinetobacter	2008				USA	Homo sapiens	Blood infection			Bodily fluid	41.5 N 81.7 W	Human	Bodily fluid
Draft	JWWJ03000054.1	SAMN03084791		Ib	Gammaproteobacteria	Pseudomonadales	Moraxellaceae	Acinetobacter	2008				USA	Homo sapiens	Respiratory infection			Bodily fluid	41.5 N 81.7 W	Human	Bodily fluid
Draft	JWWI03000166.1	SAMN03084792		Ib	Gammaproteobacteria	Pseudomonadales	Moraxellaceae	Acinetobacter	2008				USA	Homo sapiens	Respiratory infection			Bodily fluid	41.5 N 81.7 W	Human	Bodily fluid
Draft	JWWH03000178.1	SAMN03084793		Ib	Gammaproteobacteria	Pseudomonadales	Moraxellaceae	Acinetobacter	2008				USA	Homo sapiens	Respiratory infection			Bodily fluid	41.5 N 81.7 W	Human	Bodily fluid
Draft	JWWG03000192.1	SAMN03084794		Ib	Gammaproteobacteria	Pseudomonadales	Moraxellaceae	Acinetobacter	2008				USA	Homo sapiens	Respiratory infection			Bodily fluid	41.5 N 81.7 W	Human	Bodily fluid
Draft	JZJG02000035.1	SAMN03084796		Ib	Gammaproteobacteria	Pseudomonadales	Moraxellaceae	Acinetobacter	2008				USA	Homo Sapiens	Respiratory infection			Bodily fluid	41.5 N 81.7 W	Human	Bodily fluid
Draft	JWWD03000054.1	SAMN03084799		Ib	Gammaproteobacteria	Pseudomonadales	Moraxellaceae	Acinetobacter	2008				USA	Homo sapiens	Respiratory infection			Bodily fluid	41.5 N 81.7 W	Human	Bodily fluid
Draft	JWWC03000043.1	SAMN03084800		Ib	Gammaproteobacteria	Pseudomonadales	Moraxellaceae	Acinetobacter	2008				USA	Homo sapiens	Respiratory infection			Bodily fluid	41.5 N 81.7 W	Human	Bodily fluid
Draft	JWWA03000051.1	SAMN03084802		Ib	Gammaproteobacteria	Pseudomonadales	Moraxellaceae	Acinetobacter	2008				USA	Homo sapiens	Urinary tract infection			Bodily fluid	41.5 N 81.7 W	Human	Bodily fluid
Draft	JWVX03000117.1	SAMN03084805		Ib	Gammaproteobacteria	Pseudomonadales	Moraxellaceae	Acinetobacter	2009				USA	Homo sapiens	Respiratory infection			Bodily fluid	41.5 N 81.7 W	Human	Bodily fluid
Draft	JWVV03000096.1	SAMN03084807		Ib	Gammaproteobacteria	Pseudomonadales	Moraxellaceae	Acinetobacter	2009				USA	Homo sapiens	Respiratory infection			Bodily fluid	41.5 N 81.7 W	Human	Bodily fluid
Draft	JZJF02000105.1	SAMN03084811		Ib	Gammaproteobacteria	Pseudomonadales	Moraxellaceae	Acinetobacter	2009				USA	Homo Sapiens	Gastrointestinal infection			Bodily fluid	41.5 N 81.7 W	Human	Bodily fluid
Draft	JWVQ03000069.1	SAMN03084813		Ib	Gammaproteobacteria	Pseudomonadales	Moraxellaceae	Acinetobacter	2009				USA	Homo sapiens	Respiratory infection			Bodily fluid	41.5 N 81.7 W	Human	Bodily fluid
Draft	JWVO03000086.1	SAMN03084815		Ib	Gammaproteobacteria	Pseudomonadales	Moraxellaceae	Acinetobacter	2009				USA	Homo sapiens	Respiratory infection			Bodily fluid	41.5 N 81.7 W	Human	Bodily fluid
Draft	JWVN03000070.1	SAMN03084816		Ib	Gammaproteobacteria	Pseudomonadales	Moraxellaceae	Acinetobacter	2009				USA	Homo sapiens	Respiratory infection			Bodily fluid	41.5 N 81.7 W	Human	Bodily fluid
Draft	JWVM03000164.1	SAMN03084817		Ib	Gammaproteobacteria	Pseudomonadales	Moraxellaceae	Acinetobacter	2009				USA	Homo sapiens	Respiratory infection			Bodily fluid	41.5 N 81.7 W	Human	Bodily fluid
Draft	JWVL03000043.1	SAMN03084818		Ib	Gammaproteobacteria	Pseudomonadales	Moraxellaceae	Acinetobacter	2009				USA	Homo sapiens	Respiratory infection			Bodily fluid	41.5 N 81.7 W	Human	Bodily fluid
Draft	JWVK03000111.1	SAMN03084819		Ib	Gammaproteobacteria	Pseudomonadales	Moraxellaceae	Acinetobacter	2009				USA	Homo sapiens	Respiratory infection			Bodily fluid	41.5 N 81.7 W	Human	Bodily fluid
Draft	JWVJ03000092.1	SAMN03084820		Ib	Gammaproteobacteria	Pseudomonadales	Moraxellaceae	Acinetobacter	2009				USA	Homo sapiens	Respiratory infection			Bodily fluid	41.5 N 81.7 W	Human	Bodily fluid
Draft	JWVI03000004.1	SAMN03084821		Ib	Gammaproteobacteria	Pseudomonadales	Moraxellaceae	Acinetobacter	2009				USA	Homo sapiens	Urinary tract infection			Bodily fluid	41.5 N 81.7 W	Human	Bodily fluid
Draft	JWVH03000056.1	SAMN03084822		Ib	Gammaproteobacteria	Pseudomonadales	Moraxellaceae	Acinetobacter	2009				USA	Homo sapiens	Respiratory infection			Bodily fluid	41.5 N 81.7 W	Human	Bodily fluid
Draft	JWVG03000027.1	SAMN03084823		Ib	Gammaproteobacteria	Pseudomonadales	Moraxellaceae	Acinetobacter	2009				USA	Homo sapiens	Respiratory infection			Bodily fluid	41.5 N 81.7 W	Human	Bodily fluid
Draft	JWVF03000039.1	SAMN03084824		Ib	Gammaproteobacteria	Pseudomonadales	Moraxellaceae	Acinetobacter	2009				USA	Homo sapiens	Respiratory infection			Bodily fluid	41.5 N 81.7 W	Human	Bodily fluid
Draft	JWVE03000106.1	SAMN03084825		Ib	Gammaproteobacteria	Pseudomonadales	Moraxellaceae	Acinetobacter	2009				USA	Homo sapiens	Respiratory infection			Bodily fluid	41.5 N 81.7 W	Human	Bodily fluid
Draft	JWVD03000044.1	SAMN03084826		Ib	Gammaproteobacteria	Pseudomonadales	Moraxellaceae	Acinetobacter	2009				USA	Homo sapiens	Peritoneal fluid			Bodily fluid	41.5 N 81.7 W	Human	Bodily fluid
Draft	JWVA03000030.1	SAMN03084829		Ib	Gammaproteobacteria	Pseudomonadales	Moraxellaceae	Acinetobacter	2009				USA	Homo Sapiens	Blood infection			Bodily fluid	41.5 N 81.7 W	Human	Bodily fluid
Draft	JWUU03000030.1	SAMN03084835		Ib	Gammaproteobacteria	Pseudomonadales	Moraxellaceae	Acinetobacter	2009				USA	Homo sapiens	Respiratory infection			Bodily fluid	41.5 N 81.7 W	Human	Bodily fluid
Draft	JWUO03000068.1	SAMN03084842		Ib	Gammaproteobacteria	Pseudomonadales	Moraxellaceae	Acinetobacter	2010				USA	Homo sapiens	Respiratory infection			Bodily fluid	41.5 N 81.7 W	Human	Bodily fluid
Draft	JWUN03000027.1	SAMN03084843		Ib	Gammaproteobacteria	Pseudomonadales	Moraxellaceae	Acinetobacter	2010				USA	Homo sapiens	Respiratory infection			Bodily fluid	41.5 N 81.7 W	Human	Bodily fluid
Draft	JWUM03000045.1	SAMN03084844		Ib	Gammaproteobacteria	Pseudomonadales	Moraxellaceae	Acinetobacter	2010				USA	Homo sapiens	Respiratory infection			Bodily fluid	41.5 N 81.7 W	Human	Bodily fluid
Draft	JWUF03000039.1	SAMN03084852		Ib	Gammaproteobacteria	Pseudomonadales	Moraxellaceae	Acinetobacter	2010				USA	Homo sapiens	Respiratory infection			Bodily fluid	41.5 N 81.7 W	Human	Bodily fluid
Draft	JWUE03000053.1	SAMN03084853		Ib	Gammaproteobacteria	Pseudomonadales	Moraxellaceae	Acinetobacter	2010				USA	Homo sapiens	Respiratory infection			Bodily fluid	41.5 N 81.7 W	Human	Bodily fluid
Draft	JWTZ03000026.1	SAMN03084859		Ib	Gammaproteobacteria	Pseudomonadales	Moraxellaceae	Acinetobacter	2011				USA	Homo sapiens	Respiratory infection			Bodily fluid	41.5 N 81.7 W	Human	Bodily fluid
Draft	JWTX03000093.1	SAMN03084861		Ib	Gammaproteobacteria	Pseudomonadales	Moraxellaceae	Acinetobacter	2011				USA	Homo sapiens	Respiratory infection			Bodily fluid	41.5 N 81.7 W	Human	Bodily fluid
Draft	JWTW03000048.1	SAMN03084862		Ib	Gammaproteobacteria	Pseudomonadales	Moraxellaceae	Acinetobacter	2012				USA	Homo sapiens	Respiratory infection			Bodily fluid	41.5 N 81.7 W	Human	Bodily fluid
Draft	JWTV03000115.1	SAMN03084863		Ib	Gammaproteobacteria	Pseudomonadales	Moraxellaceae	Acinetobacter	2012				USA	Homo sapiens	Respiratory infection			Bodily fluid	41.5 N 81.7 W	Human	Bodily fluid
Draft	JWTT03000094.1	SAMN03084865		Ib	Gammaproteobacteria	Pseudomonadales	Moraxellaceae	Acinetobacter	2012				USA	Homo sapiens	Respiratory infection			Bodily fluid	41.5 N 81.7 W	Human	Bodily fluid
Draft	JZJE02000120.1	SAMN03084867		IbL	Gammaproteobacteria	Pseudomonadales	Moraxellaceae	Acinetobacter	2012				USA	Homo Sapiens	Respiratory infection			Bodily fluid	41.5 N 81.7 W	Human	Bodily fluid
Draft	JZJD02000196.1	SAMN03084868		IbL	Gammaproteobacteria	Pseudomonadales	Moraxellaceae	Acinetobacter	2012				USA	Homo Sapiens	Respiratory infection			Bodily fluid	41.5 N 81.7 W	Human	Bodily fluid
Draft	JWTR03000095.1	SAMN03084870		IbL	Gammaproteobacteria	Pseudomonadales	Moraxellaceae	Acinetobacter	2013				USA	Homo sapiens	Respiratory infection			Bodily fluid	41.5 N 81.7 W	Human	Bodily fluid
Draft	JWSA03000006.1	SAMN03268796		Ib	Gammaproteobacteria	Pseudomonadales	Moraxellaceae	Acinetobacter	2008				USA	Homo sapiens		Diseased		Bodily fluid	41.5 N 81.7 W	Human	Bodily fluid
Draft	JWSB03000151.1	SAMN03268797		Ib	Gammaproteobacteria	Pseudomonadales	Moraxellaceae	Acinetobacter	2008				USA	Homo sapiens	bloodstream infection	Diseased		Bodily fluid	41.5 N 81.7 W	Human	Bodily fluid
Draft	JWRY03000139.1	SAMN03268798		Ib	Gammaproteobacteria	Pseudomonadales	Moraxellaceae	Acinetobacter	2008				USA	Homo sapiens	pneumonia	Diseased		Bodily fluid	41.5 N 81.7 W	Human	Bodily fluid
Draft	JWRW03000022.1	SAMN03268800		Ib	Gammaproteobacteria	Pseudomonadales	Moraxellaceae	Acinetobacter	2008				USA	Homo sapiens	pneumonia	Diseased		Bodily fluid	41.5 N 81.7 W	Human	Bodily fluid
Draft	JWRZ03000076.1	SAMN03268801		Ib	Gammaproteobacteria	Pseudomonadales	Moraxellaceae	Acinetobacter	2008				USA	Homo sapiens	pneumonia	Diseased		Bodily fluid	41.5 N 81.7 W	Human	Bodily fluid
Draft	JWRT03000104.1	SAMN03268803		Ib	Gammaproteobacteria	Pseudomonadales	Moraxellaceae	Acinetobacter	2007				USA	Homo sapiens	bloodstream infection	Diseased		Bodily fluid	41.5 N 81.7 W	Human	Bodily fluid
Draft	JWSH03000023.1	SAMN03268807		Ib	Gammaproteobacteria	Pseudomonadales	Moraxellaceae	Acinetobacter	2009				USA	Homo sapiens	pneumonia	Diseased		Bodily fluid	41.5 N 81.7 W	Human	Bodily fluid
Draft	JWSF03000075.1	SAMN03268809		Ib	Gammaproteobacteria	Pseudomonadales	Moraxellaceae	Acinetobacter	2009				USA	Homo sapiens	pneumonia	Diseased		Bodily fluid	41.5 N 81.7 W	Human	Bodily fluid
Draft	JZCI02000169.1	SAMN03277103		Ib	Gammaproteobacteria	Pseudomonadales	Moraxellaceae	Acinetobacter	2013				USA	Homo sapiens			Female	bodily fluid	44.9 N 122.6 W	Human	Bodily fluid
Draft	LEEG01000026.1	SAMN03732696		Ib	Gammaproteobacteria	Enterobacterales	Enterobacteriaceae	Enterobacter	2004				USA	Homo sapiens				bodily fluid	36 N 78.9 W	Human	Bodily fluid
Draft	LEEF01000027.1	SAMN03732697		Ib	Gammaproteobacteria	Enterobacterales	Enterobacteriaceae	Enterobacter	2004				USA	Homo sapiens				bodily fluid	36 N 78.9 W	Human	Bodily fluid
Draft	LEDY01000018.1	SAMN03732704		Ib	Gammaproteobacteria	Enterobacterales	Enterobacteriaceae	Enterobacter	2006				USA	Homo sapiens				bodily fluid	36 N 78.9 W	Human	Bodily fluid
Draft	LEDU01000032.1	SAMN03732709		Ib	Gammaproteobacteria	Enterobacterales	Enterobacteriaceae	Enterobacter	2006				USA	Homo sapiens				bodily fluid	36 N 78.9 W	Human	Bodily fluid
Draft	LEDP01000025.1	SAMN03732714		Ib	Gammaproteobacteria	Enterobacterales	Enterobacteriaceae	Enterobacter	2007				USA	Homo sapiens				bodily fluid	36 N 78.9 W	Human	Bodily fluid
Draft	LEDM01000077.1	SAMN03732718		IbL	Gammaproteobacteria	Enterobacterales	Enterobacteriaceae	Enterobacter	2007				USA	Homo sapiens				bodily fluid	36 N 78.9 W	Human	Bodily fluid
Draft	LEDJ01000041.1	SAMN03732721		Ib	Gammaproteobacteria	Enterobacterales	Enterobacteriaceae	Enterobacter	2008				USA	Homo sapiens				bodily fluid	36 N 78.9 W	Human	Bodily fluid
Draft	LQSN01000065.1	SAMN03922928		cr	Gammaproteobacteria	Enterobacterales	Enterobacteriaceae	Escherichia	2003				USA	Homo sapiens	Bloodstream infection	Diseased		Bodily fluid	36 N 78.9 W	Human	Bodily fluid
Draft	LQTK01000010.1	SAMN03922964		cr	Gammaproteobacteria	Enterobacterales	Enterobacteriaceae	Escherichia	2005				USA	Homo sapiens	Bloodstream infection	Diseased		Bodily fluid	36 N 78.9 W	Human	Bodily fluid
Draft	LQUE01000187.1	SAMN03922989		cr	Gammaproteobacteria	Enterobacterales	Enterobacteriaceae	Escherichia	2006				USA	Homo sapiens	Bloodstream infection	Diseased		Bodily fluid	36 N 78.9 W	Human	Bodily fluid
Draft	LQUE01000256.1	SAMN03922989		cr	Gammaproteobacteria	Enterobacterales	Enterobacteriaceae	Escherichia	2006				USA	Homo sapiens	Bloodstream infection	Diseased		Bodily fluid	36 N 78.9 W	Human	Bodily fluid
Draft	LQUK01000175.1	SAMN03922995		cr	Gammaproteobacteria	Enterobacterales	Enterobacteriaceae	Escherichia	2007				USA	Homo sapiens	Bloodstream infection	Diseased		Bodily fluid	36 N 78.9 W	Human	Bodily fluid
Draft	LQUK01000114.1	SAMN03922995		cr	Gammaproteobacteria	Enterobacterales	Enterobacteriaceae	Escherichia	2007				USA	Homo sapiens	Bloodstream infection	Diseased		Bodily fluid	36 N 78.9 W	Human	Bodily fluid
Draft	LQUK01000254.1	SAMN03922995		cr	Gammaproteobacteria	Enterobacterales	Enterobacteriaceae	Escherichia	2007				USA	Homo sapiens	Bloodstream infection	Diseased		Bodily fluid	36 N 78.9 W	Human	Bodily fluid
Complete	NZ_CP015483.1	SAMN03277095		Ib	Gammaproteobacteria	Pseudomonadales	Moraxellaceae	Acinetobacter	2012				USA	Homo sapiens			Female	bodily fluid	44.6 N 123.9 W	Human	Bodily fluid
Complete	NZ_CP010390.1	SAMN03255440	Plasmid	cr	Gammaproteobacteria	Enterobacterales	Enterobacteriaceae	Klebsiella	2012				Colombia	Homo sapiens				Bodily fluid	2.59 N 75.18 W	Human	Bodily fluid
Complete	NZ_CP012168.1	SAMN03067417	Plasmid	cr	Gammaproteobacteria	Enterobacterales	Enterobacteriaceae	Enterobacter	2011				USA	Homo sapiens	pneumonia	Diseased		Bodily fluid		Human	Bodily fluid
Complete	NZ_CP010363.1	SAMN03067415	Plasmid	Ib	Gammaproteobacteria	Enterobacterales	Enterobacteriaceae	Enterobacter	2011				USA	Homo sapiens				Bodily fluid		Human	Bodily fluid
Complete	NZ_CP010362.1	SAMN03067421	Plasmid	IbL	Gammaproteobacteria	Enterobacterales	Enterobacteriaceae	Klebsiella	2012				USA	Homo sapiens	bloodstream infection	Diseased		Bodily fluid		Human	Bodily fluid
Complete	NZ_CP010362.1	SAMN03067421	Plasmid	IbL	Gammaproteobacteria	Enterobacterales	Enterobacteriaceae	Klebsiella	2012				USA	Homo sapiens	bloodstream infection	Diseased		Bodily fluid		Human	Bodily fluid
Complete	NZ_CP010394.1	SAMN03067424	Plasmid	IbL	Gammaproteobacteria	Enterobacterales	Enterobacteriaceae	Klebsiella	2011				USA	Homo sapiens	pneumonia	Diseased		Bodily fluid		Human	Bodily fluid
Complete	NZ_CP010396.1	SAMN03067424	Plasmid	IbL	Gammaproteobacteria	Enterobacterales	Enterobacteriaceae	Klebsiella	2011				USA	Homo sapiens	pneumonia	Diseased		Bodily fluid		Human	Bodily fluid
Draft	JMXB01000030.1	SAMN02581329		Ib	Gammaproteobacteria	Enterobacterales	Enterobacteriaceae	Klebsiella	2013				USA	Homo sapiens				ABSC		Human	etc
Draft	JMXB01000026.1	SAMN02581329		Ib	Gammaproteobacteria	Enterobacterales	Enterobacteriaceae	Klebsiella	2013				USA	Homo sapiens				ABSC		Human	etc
Draft	JMXB01000033.1	SAMN02581329		IbL	Gammaproteobacteria	Enterobacterales	Enterobacteriaceae	Klebsiella	2013				USA	Homo sapiens				ABSC		Human	etc
Draft	JMXB01000034.1	SAMN02581329		IbL	Gammaproteobacteria	Enterobacterales	Enterobacteriaceae	Klebsiella	2013				USA	Homo sapiens				ABSC		Human	etc
Draft	LYUT01000025.1	SAMN05176179		Ib	Gammaproteobacteria	Enterobacterales	Enterobacteriaceae	Enterobacter	2011				China	Homo sapiens	abscess			abscesses	41.8057 N 123.4315 E	Human	etc
Draft	LJEQ01000153.1	SAMN04011450		IbL	Gammaproteobacteria	Enterobacterales	Enterobacteriaceae	Klebsiella					South Africa	Homo sapiens			male	art line	29.83432 S 30.99865 E	Human	etc
Draft	NKKH01000017.1	SAMN07251707		Ib	Gammaproteobacteria	Pseudomonadales	Moraxellaceae	Acinetobacter	2015				China	Homo sapiens	Premature infant			Arteriovenous catheter		Human	etc
Draft	NKJO01000132.1	SAMN07251726		Ib	Gammaproteobacteria	Pseudomonadales	Moraxellaceae	Acinetobacter	2015				China	Homo sapiens	Premature infant			Arteriovenous catheter		Human	etc
Draft	JMVS01000026.1	SAMN02581259		cr	Gammaproteobacteria	Enterobacterales	Enterobacteriaceae	Escherichia	2013				USA	Homo sapiens				aspirate, biliary drain		Human	etc
Draft	JMVS01000025.1	SAMN02581259		cr	Gammaproteobacteria	Enterobacterales	Enterobacteriaceae	Escherichia	2013				USA	Homo sapiens				aspirate, biliary drain		Human	etc
Draft	JMVS01000025.1	SAMN02581259		cr	Gammaproteobacteria	Enterobacterales	Enterobacteriaceae	Escherichia	2013				USA	Homo sapiens				aspirate, biliary drain		Human	etc
Draft	LFMO01000011.1	SAMN03787332		Ib	Gammaproteobacteria	Pseudomonadales	Pseudomonadaceae	Pseudomonas	2014				USA	Homo sapiens				Associated Infection	44.0234 N 92.4630 W	Human	etc
Draft	LFMQ01000014.1	SAMN03787334		Ib	Gammaproteobacteria	Pseudomonadales	Pseudomonadaceae	Pseudomonas	2014				USA	Homo sapiens				Associated Infection	44.0234 N 92.4630 W	Human	etc
Draft	LFMS01000010.1	SAMN03787336		Ib	Gammaproteobacteria	Pseudomonadales	Pseudomonadaceae	Pseudomonas	2014				USA	Homo sapiens				Associated Infection	44.0234 N 92.4630 W	Human	etc
Draft	LFMT01000001.1	SAMN03787337		Ib	Gammaproteobacteria	Pseudomonadales	Pseudomonadaceae	Pseudomonas	2014				USA	Homo sapiens				Associated Infection	44.0234 N 92.4630 W	Human	etc
Draft	LFMU01000010.1	SAMN03787338		Ib	Gammaproteobacteria	Pseudomonadales	Pseudomonadaceae	Pseudomonas	2014				USA	Homo sapiens				Associated Infection	44.0234 N 92.4630 W	Human	etc
Draft	NKJX01000084.1	SAMN07251717		Ib	Gammaproteobacteria	Pseudomonadales	Moraxellaceae	Acinetobacter	2015				China	Homo sapiens	Gallstone			bile		Human	etc
Draft	JAPV01000006.1	SAMN02138626		Ib	Gammaproteobacteria	Enterobacterales	Enterobacteriaceae	Escherichia										BILE		Human	etc
Draft	JJNB01000086.1	SAMN02581395		Ib	Gammaproteobacteria	Enterobacterales	Enterobacteriaceae	Klebsiella	2013				USA	Homo sapiens				Bile (fluid)		Human	etc
Draft	JMZA01000024.1	SAMN02581397		Ib	Gammaproteobacteria	Enterobacterales	Enterobacteriaceae	Klebsiella	2013				USA	Homo sapiens				Bile (fluid)		Human	etc
Draft	JCNW01000021.1	SAMN02138575		cr	Gammaproteobacteria	Enterobacterales	Enterobacteriaceae	Klebsiella										Bile (fluid)		Human	etc
Draft	LIPM01000090.1	SAMN03997506		Ib	Gammaproteobacteria	Enterobacterales	Enterobacteriaceae	Klebsiella	2014				USA	Homo sapiens	endstage liver disease			Bile fluid	34.0561 N 118.4297 W	Human	etc
Draft	AYFB01000073.1	SAMN02597380		Ib	Gammaproteobacteria	Pseudomonadales	Moraxellaceae	Acinetobacter	2007				USA	Homo sapiens				biopsy		Human	etc
Draft	NCYM01000079.1	SAMN06461820		Ib	Gammaproteobacteria	Pseudomonadales	Moraxellaceae	Acinetobacter	2009				USA	Homo sapiens				biopsy	40.5 N 82.5 W	Human	etc
Draft	JMYM01000026.1	SAMN02581369		Ib	Gammaproteobacteria	Enterobacterales	Enterobacteriaceae	Klebsiella	2013				USA	Homo sapiens				Blood/Urine		Human	etc
Draft	JMYM01000022.1	SAMN02581369		Ib	Gammaproteobacteria	Enterobacterales	Enterobacteriaceae	Klebsiella	2013				USA	Homo sapiens				Blood/Urine		Human	etc
Draft	JMYM01000022.1	SAMN02581369		Ib	Gammaproteobacteria	Enterobacterales	Enterobacteriaceae	Klebsiella	2013				USA	Homo sapiens				Blood/Urine		Human	etc
Draft	JMYM01000017.1	SAMN02581369		IbL	Gammaproteobacteria	Enterobacterales	Enterobacteriaceae	Klebsiella	2013				USA	Homo sapiens				Blood/Urine		Human	etc
Draft	JYMC01000087.1	SAMN03333153		Ib	Gammaproteobacteria	Enterobacterales	Enterobacteriaceae	Enterobacter	2012				USA	Homo sapiens				Bone	46 N 94 W	Human	etc
Draft	AHAH01000008.1	SAMN02435946		IbL	Gammaproteobacteria	Pseudomonadales	Moraxellaceae	Acinetobacter	2008				USA	Homo sapiens	osteomyelitis			bone culture	38.906189 N 77.0172653 W	Human	etc
Draft	JHUI01000014.1	SAMN02713669		IbL	Gammaproteobacteria	Pseudomonadales	Moraxellaceae	Acinetobacter	2008				USA	Homo sapiens	osteomyelitis			bone culture	38.906189 N 77.0172653 W	Human	etc
Draft	NBOT01001279.1	SAMN06461946		IbL	Gammaproteobacteria	Enterobacterales	Enterobacteriaceae	Klebsiella	2013				Brazil	Homo sapiens	Bloodstream infection			catheter		Human	etc
Draft	MUMX01000100.1	SAMN06294062		IbL	Gammaproteobacteria	Enterobacterales	Enterobacteriaceae	Klebsiella	2010				Switzerland	Homo sapiens	Infection			Catheter	46.1934 N 6.14797 E	Human	etc
Draft	AYEX01000081.1	SAMN02597376		Ib	Gammaproteobacteria	Pseudomonadales	Moraxellaceae	Acinetobacter	2007				USA	Homo sapiens				catheter		Human	etc
Draft	LSOH01000023.1	SAMN04496843		IbL	Gammaproteobacteria	Enterobacterales	Enterobacteriaceae	Klebsiella	2007				Brazil	Homo sapiens				catheter from patient in intensive care unit	25 S 49 W	Human	etc
Draft	LSOH01000025.1	SAMN04496843		IbL	Gammaproteobacteria	Enterobacterales	Enterobacteriaceae	Klebsiella	2007				Brazil	Homo sapiens				catheter from patient in intensive care unit	25 S 49 W	Human	etc
Draft	LJES02000121.1	SAMN04011451		IbL	Gammaproteobacteria	Enterobacterales	Enterobacteriaceae	Citrobacter	2013				South Africa	Homo sapiens			male	catheter tip	29.83432 S 30.99865 E	Human	etc
Draft	NGYX01000101.1	SAMN06917595		IbL	Gammaproteobacteria	Enterobacterales	Enterobacteriaceae	Klebsiella	2012				Italy	Homo sapiens	neurological disorder		female	central venous catheter	45.4642 N 9.18944 E	Human	etc
Draft	JTKD01000062.1	SAMN03222865		cr	Gammaproteobacteria	Enterobacterales	Enterobacteriaceae	Klebsiella	2012				Netherlands	Homo sapiens				Central venous line	53.13 N 6.33 E	Human	etc
Draft	JTKC01000054.1	SAMN03222890		cr	Gammaproteobacteria	Enterobacterales	Enterobacteriaceae	Klebsiella	2012				Netherlands	Homo sapiens				Central venous line	53.13 N 6.33 E	Human	etc
Draft	LGRM01000050.1	SAMN03782455		IbL	Gammaproteobacteria	Enterobacterales	Enterobacteriaceae	Cronobacter	2014				China	Homo sapiens	Sepsis			cerebrospinal fluid	30.35 N 114.19 E	Human	etc
Draft	FXNY01000042.1	SAMEA2609419		cr	Gammaproteobacteria	Enterobacterales	Enterobacteriaceae	Klebsiella	2010/2012				Pakistan	Homo sapiens		diseased		cerebrospinal fluid		Human	etc
Draft	FXOD01000046.1	SAMEA2609422		cr	Gammaproteobacteria	Enterobacterales	Enterobacteriaceae	Klebsiella	2010/2012				Pakistan	Homo sapiens		diseased		cerebrospinal fluid		Human	etc
Draft	FXOJ01000075.1	SAMEA2609426		cr	Gammaproteobacteria	Enterobacterales	Enterobacteriaceae	Klebsiella	2010/2012				Pakistan	Homo sapiens		diseased		cerebrospinal fluid		Human	etc
Draft	FXOX01000051.1	SAMEA2609450		IbL	Gammaproteobacteria	Enterobacterales	Enterobacteriaceae	Klebsiella	2010/2012				Pakistan	Homo sapiens		diseased		cerebrospinal fluid		Human	etc
Draft	NBOM01000065.1	SAMN06670985		cr	Gammaproteobacteria	Enterobacterales	Enterobacteriaceae	Klebsiella	2013				Philippines	Homo sapiens	bacterial infectious disease			cerebrospinal fluid	14.60 N 121.02 E	Human	etc
Draft	NBOO01000067.1	SAMN06670987		cr	Gammaproteobacteria	Enterobacterales	Enterobacteriaceae	Klebsiella	2013				Philippines	Homo sapiens	bacterial infectious disease			cerebrospinal fluid	14.60 N 121.02 E	Human	etc
Draft	MDTR01000044.1	SAMN05590454		IbL	Gammaproteobacteria	Pseudomonadales	Moraxellaceae	Acinetobacter	2008				Spain	Homo sapiens	Paraventricular brain haemorrhage			Cerebrospinal fluid	40.480549742407064 N 3.68685320019722 W	Human	etc
Draft	MDTS01000040.1	SAMN05590456		IbL	Gammaproteobacteria	Pseudomonadales	Moraxellaceae	Acinetobacter	2008				Spain	Homo sapiens	Paraventricular brain haemorrhage			Cerebrospinal fluid	40.480549742407064 N 3.68685320019722 W	Human	etc
Draft	MDTT01000037.1	SAMN05590464		IbL	Gammaproteobacteria	Pseudomonadales	Moraxellaceae	Acinetobacter	2008				Spain	Homo sapiens	Paraventricular brain haemorrhage			Cerebrospinal fluid	40.480549742407064 N 3.68685320019722 W	Human	etc
Draft	ANGH02000051.1	SAMN01939166		IbL	Gammaproteobacteria	Enterobacterales	Enterobacteriaceae	Klebsiella	1980				Argentina	human (infant)	pneumonae			cerebrospinal fluid	34.0000 S 64.0000 W	Human	etc
Draft	LOHK01000104.1	SAMN03076167		Ib	Gammaproteobacteria	Pseudomonadales	Pseudomonadaceae	Pseudomonas	2006				USA	Homo sapiens	Infection			chest tube	29.46 N 98.41 W	Human	etc
Draft	LLVH01000078.1	SAMN04128750		IbL	Gammaproteobacteria	Pseudomonadales	Pseudomonadaceae	Pseudomonas	2004				Belgium					Clinical nonCF		Human	etc
Draft	LLVM01000288.1	SAMN04128755		Ib	Gammaproteobacteria	Pseudomonadales	Pseudomonadaceae	Pseudomonas	1993				Belgium					Clinical nonCF		Human	etc
Draft	ANGI02000039.1	SAMN01939167		Ib	Gammaproteobacteria	Enterobacterales	Enterobacteriaceae	Klebsiella	2007				USA	Homo sapiens	pneumonae			clinical sample	39.9611 N 82.9989 W	Human	etc
Draft	CZWF01000033.1	SAMEA3650400		Ib	Gammaproteobacteria	Pseudomonadales	Moraxellaceae	Acinetobacter	2011				Viet Nam	Homo sapiens		diseased		clinical sample		Human	etc
Draft	AXRE01000016.1	SAMN02360670		Ib	Gammaproteobacteria	Pseudomonadales	Pseudomonadaceae	Pseudomonas					USA	Homo sapiens				Cornea/ocular infection		Human	etc
Draft	AXRE01000014.1	SAMN02360670		Ib	Gammaproteobacteria	Pseudomonadales	Pseudomonadaceae	Pseudomonas					USA	Homo sapiens				Cornea/ocular infection		Human	etc
Draft	ATNK01000052.1	SAMN02472104		Ib	Gammaproteobacteria	Pseudomonadales	Pseudomonadaceae	Pseudomonas	2017				India	Homo sapiens				Corneal button from patient with corneal keratitis		Human	etc
Draft	JMBR02000042.1	SAMN02720832		Ib	Gammaproteobacteria	Pseudomonadales	Pseudomonadaceae	Pseudomonas	1995				India	Homo sapiens	Keratitis			Corneal scraping	17.4246 N 78.4275 E	Human	etc
Draft	ATHZ01000055.1	SAMN02471179		Ib	Gammaproteobacteria	Pseudomonadales	Moraxellaceae	Acinetobacter	2017				Hong Kong	Homo sapiens				CSU		Human	etc
Draft	NGXS01000117.1	SAMN06917626		IbL	Gammaproteobacteria	Enterobacterales	Enterobacteriaceae	Klebsiella	2013				Italy	Homo sapiens	shock settico		female	cutaneus swab	45.4642 N 9.18944 E	Human	etc
Draft	NGWW01000049.1	SAMN06917648		IbL	Gammaproteobacteria	Enterobacterales	Enterobacteriaceae	Klebsiella	2013				Italy	Homo sapiens	diverticulitis		female	cutaneus swab	45.4642 N 9.18944 E	Human	etc
Draft	AURV01000143.1	SAMN02469676		cr	Gammaproteobacteria	Enterobacterales	Enterobacteriaceae	Shigella	2017				India	Homo sapiens				descending Colon		Human	etc
Draft	NIAJ01000141.1	SAMN06445934		IbL	Gammaproteobacteria	Enterobacterales	Enterobacteriaceae	Klebsiella	2011				USA	Homo sapiens	Tracheal colonization			Diaphragm tissue	40.44 N 79.96 W	Human	etc
Draft	LQCQ01000047.1	SAMN04376872		Ib	Gammaproteobacteria	Pseudomonadales	Moraxellaceae	Acinetobacter	2013				China	Homo sapiens	peptic ulcer, gastric perforation			drain fluid	30.26 N 120.19 E	Human	etc
Draft	NGYI01000094.1	SAMN06917610		IbL	Gammaproteobacteria	Enterobacterales	Enterobacteriaceae	Klebsiella	2012				Italy	Homo sapiens	uterine fibroids		female	drainage	45.4642 N 9.18944 E	Human	etc
Complete	NZ_CP014541.1	SAMN03890253		Ib	Gammaproteobacteria	Pseudomonadales	Moraxellaceae	Acinetobacter	2010				China	Homo sapiens	NA			drainage fluid	23.14541 N 113.2581 E	Human	etc
Draft	LSTR01000102.1	SAMN04489739		Ib	Alphaproteobacteria	Sphingomonadales	Sphingomonadaceae	Sphingobium	2015				India	Homo sapiens				Duodenal mucosa of NonCeliac control		Human	etc
Draft	LNHE01000030.1	SAMN04158287		IbL	Gammaproteobacteria	Enterobacterales	Enterobacteriaceae	Klebsiella	2010				Norway	Homo sapiens				Ear secretion		Human	etc
Draft	FXOY01000080.1	SAMEA2609459		cr	Gammaproteobacteria	Enterobacterales	Enterobacteriaceae	Klebsiella	2010/2012				Pakistan	Homo sapiens		diseased		Ear swab		Human	etc
Draft	JZKQ01000074.1	SAMN03277193		IbL	Gammaproteobacteria	Enterobacterales	Enterobacteriaceae	Enterobacter	2010				Colombia	Homo sapiens				Excreted bodily substance		Human	etc
Draft	JZKR01000080.1	SAMN03277194		IbL	Gammaproteobacteria	Enterobacterales	Enterobacteriaceae	Enterobacter	2010				Colombia	Homo sapiens				Excreted bodily substance		Human	etc
Draft	JZKS01000069.1	SAMN03277195		IbL	Gammaproteobacteria	Enterobacterales	Enterobacteriaceae	Enterobacter	2010				Colombia	Homo sapiens				Excreted bodily substance		Human	etc
Draft	JZLD01000069.1	SAMN03277206		IbL	Gammaproteobacteria	Enterobacterales	Enterobacteriaceae	Enterobacter	2012				Colombia	Homo sapiens				Excreted bodily substance		Human	etc
Draft	JWRO01000002.1	SAMN03012816		Ib	Gammaproteobacteria	Enterobacterales	Enterobacteriaceae	Enterobacter	2010				USA	Homo sapiens	urinary tract infection	Diseased		Excreted bodily substance	46 N 96 W	Human	etc
Draft	JUIC01000075.1	SAMN03012821		Ib	Gammaproteobacteria	Enterobacterales	Enterobacteriaceae	Enterobacter	2012				USA	Homo sapiens	urinary tract infection	Diseased		Excreted bodily substance	46 N 96 W	Human	etc
Draft	JTCA02000070.1	SAMN03012826		Ib	Gammaproteobacteria	Enterobacterales	Enterobacteriaceae	Enterobacter	2011				USA	Homo sapiens	urinary tract infection	Diseased		Excreted bodily substance	46 N 96 W	Human	etc
Draft	JUHX01000070.1	SAMN03012827		Ib	Gammaproteobacteria	Enterobacterales	Enterobacteriaceae	Enterobacter	2012				USA	Homo sapiens	urinary tract infection	Diseased		Excreted bodily substance	46 N 96 W	Human	etc
Draft	JZCG02000094.1	SAMN03277094		Ib	Gammaproteobacteria	Pseudomonadales	Moraxellaceae	Acinetobacter	2013				USA	Homo sapiens			Male	excreted bodily substance	45.5 N 123.1 W	Human	etc
Draft	JZCJ02000128.1	SAMN03277098		Ib	Gammaproteobacteria	Pseudomonadales	Moraxellaceae	Acinetobacter	2013				USA	Homo sapiens			Female	excreted bodily substance	45.5 N 123.1 W	Human	etc
Draft	JZCN02000108.1	SAMN03277099		Ib	Gammaproteobacteria	Pseudomonadales	Moraxellaceae	Acinetobacter	2012				USA	Homo sapiens			Female	excreted bodily substance	44.6 N 123.9 W	Human	etc
Draft	JZCL02000081.1	SAMN03277100		Ib	Gammaproteobacteria	Pseudomonadales	Moraxellaceae	Acinetobacter	2013				USA	Homo sapiens			Male	excreted bodily substance	44.6 N 123.9 W	Human	etc
Draft	NGYU01000127.1	SAMN06917598		IbL	Gammaproteobacteria	Enterobacterales	Enterobacteriaceae	Klebsiella	2012				Italy	Homo sapiens	decubitus		male	exsudates	45.4642 N 9.18944 E	Human	etc
Draft	LNAE01000013.1	SAMN04251104		cr	Gammaproteobacteria	Enterobacterales	Enterobacteriaceae	Escherichia	2015				USA	Homo sapiens	corneal ulcer			eye	42.509904847704156 N 70.93359231948853 W	Human	etc
Draft	NKKF01000013.1	SAMN07251709		Ib	Gammaproteobacteria	Pseudomonadales	Moraxellaceae	Acinetobacter	2015				China	Homo sapiens	Premature infant			Eye secretion		Human	etc
Draft	JSZC01000002.1	SAMN03174119		cr	Gammaproteobacteria	Enterobacterales	Enterobacteriaceae	Enterobacter	2013				China	Homo sapiens				female bacterial sepsis patient		Human	etc
Draft	NGYW01000050.1	SAMN06917596		IbL	Gammaproteobacteria	Enterobacterales	Enterobacteriaceae	Klebsiella	2012				Italy	Homo sapiens	trauma		female	gall	45.4642 N 9.18944 E	Human	etc
Draft	LRJL01000082.1	SAMN04431001		Ib	Gammaproteobacteria	Enterobacterales	Enterobacteriaceae	Enterobacter	2014				Greece	Homo sapiens	clinical or hostassociated bacteria	Diseased	female	gall bladder		Human	etc
Draft	LRJL01000009.1	SAMN04431001		IbL	Gammaproteobacteria	Enterobacterales	Enterobacteriaceae	Enterobacter	2014				Greece	Homo sapiens	clinical or hostassociated bacteria	Diseased	female	gall bladder		Human	etc
Draft	LRIR01000010.1	SAMN04431021		Ib	Gammaproteobacteria	Enterobacterales	Enterobacteriaceae	Enterobacter	2014				USA	Homo sapiens	clinical or hostassociated bacteria	Diseased	female	gall bladder		Human	etc
Draft	NXHL01000078.1	SAMN07692771		cr	Gammaproteobacteria	Enterobacterales	Enterobacteriaceae	Klebsiella	2015				Ghana	Homo sapiens	Gastritis		male	gastric lavage	6.6666 N 1.6163 W	Human	etc
Draft	LNHV01000057.1	SAMN04158304		cr	Gammaproteobacteria	Enterobacterales	Enterobacteriaceae	Klebsiella	2012				Norway	Homo sapiens				Haematoma gall bladder		Human	etc
Draft	NGXK01000113.1	SAMN06917634		IbL	Gammaproteobacteria	Enterobacterales	Enterobacteriaceae	Klebsiella	2013				Italy	Homo sapiens	urinary tract infection		female	inguinal swab	45.4642 N 9.18944 E	Human	etc
Draft	NGWU01000047.1	SAMN06917650		IbL	Gammaproteobacteria	Enterobacterales	Enterobacteriaceae	Klebsiella	2013				Italy	Homo sapiens	urinary tract infection		male	inguinal swab	45.4642 N 9.18944 E	Human	etc
Draft	MSZG01000136.1	SAMN06200337		IbL	Gammaproteobacteria	Enterobacterales	Enterobacteriaceae	Klebsiella	2013				Colombia	Homo sapiens	Surgical site infection			Intracerebral material	6.24 N 75.58 W	Human	etc
Draft	LORK01000002.1	SAMN03996262		IbL	Gammaproteobacteria	Enterobacterales	Enterobacteriaceae	Klebsiella	2013				USA	Homo sapiens	Small bowl obstruction		male	Jejunal aspirate		Human	etc
Draft	LORK01000003.1	SAMN03996262		IbL	Gammaproteobacteria	Enterobacterales	Enterobacteriaceae	Klebsiella	2013				USA	Homo sapiens	Small bowl obstruction		male	Jejunal aspirate		Human	etc
Draft	LORK01000002.1	SAMN03996262		IbL	Gammaproteobacteria	Enterobacterales	Enterobacteriaceae	Klebsiella	2013				USA	Homo sapiens	Small bowl obstruction		male	Jejunal aspirate		Human	etc
Draft	MACP01000053.1	SAMN05173200		Ib	Gammaproteobacteria	Pseudomonadales	Moraxellaceae	Acinetobacter	2013				China	Homo sapiens				kidney preservation fluid	30.26557 N 120.15359 E	Human	etc
Draft	MACQ01000066.1	SAMN05173213		Ib	Gammaproteobacteria	Pseudomonadales	Moraxellaceae	Acinetobacter	2013				China	Homo sapiens				kidney preservation fluid	30.26557 N 120.15359 E	Human	etc
Draft	MACR01000065.1	SAMN05173225		Ib	Gammaproteobacteria	Pseudomonadales	Moraxellaceae	Acinetobacter	2013				China	Homo sapiens				kidney preservation fluid	30.26557 N 120.15359 E	Human	etc
Draft	MACS01000061.1	SAMN05173229		Ib	Gammaproteobacteria	Pseudomonadales	Moraxellaceae	Acinetobacter	2013				China	Homo sapiens				kidney preservation fluid	30.26557 N 120.15359 E	Human	etc
Draft	MACT01000061.1	SAMN05173231		Ib	Gammaproteobacteria	Pseudomonadales	Moraxellaceae	Acinetobacter	2013				China	Homo sapiens				kidney preservation fluid	30.26557 N 120.15359 E	Human	etc
Draft	MACU01000039.1	SAMN05173233		Ib	Gammaproteobacteria	Pseudomonadales	Moraxellaceae	Acinetobacter	2013				China	Homo sapiens				kidney preservation fluid	30.26557 N 120.15359 E	Human	etc
Draft	MACV01000077.1	SAMN05173236		Ib	Gammaproteobacteria	Pseudomonadales	Moraxellaceae	Acinetobacter	2014				China	Homo sapiens				kidney preservation fluid	30.26557 N 120.15359 E	Human	etc
Draft	MACW01000059.1	SAMN05177789		Ib	Gammaproteobacteria	Pseudomonadales	Moraxellaceae	Acinetobacter	2014				China	Homo sapiens				kidney preservation fluid	30.26557 N 120.15359 E	Human	etc
Draft	MACX01000047.1	SAMN05177790		Ib	Gammaproteobacteria	Pseudomonadales	Moraxellaceae	Acinetobacter	2014				China	Homo sapiens				kidney preservation fluid	30.26557 N 120.15359 E	Human	etc
Draft	MACY01000057.1	SAMN05177791		Ib	Gammaproteobacteria	Pseudomonadales	Moraxellaceae	Acinetobacter	2014				China	Homo sapiens				kidney preservation fluid	30.26557 N 120.15359 E	Human	etc
Draft	NPIX01000157.1	SAMN07414881		Others	Gammaproteobacteria	Enterobacterales	Yersiniaceae	Serratia	2017				Austria	Homo sapiens	chronic obstructive pulmonary disease			lavage	46.63 N 14.31 E	Human	etc
Draft	NIAC01000242.1	SAMN06445941		IbL	Gammaproteobacteria	Enterobacterales	Enterobacteriaceae	Klebsiella	2012				USA	Homo sapiens	Intraabdominal abscess			Liver cyst	40.44 N 79.96 W	Human	etc
Draft	NELT01000094.1	SAMN06765486		IbL	Gammaproteobacteria	Enterobacterales	Enterobacteriaceae	Klebsiella	2014				USA	Homo sapiens				Liver drainage		Human	etc
Draft	NBOL01000099.1	SAMN06670984		cr	Gammaproteobacteria	Enterobacterales	Enterobacteriaceae	Klebsiella	2013				Philippines	Homo sapiens	bacterial infectious disease			lumbar drain tip	14.60 N 121.02 E	Human	etc
Draft	NBON01000059.1	SAMN06670986		cr	Gammaproteobacteria	Enterobacterales	Enterobacteriaceae	Klebsiella	2013				Philippines	Homo sapiens	bacterial infectious disease			lumbar drain tip	14.60 N 121.02 E	Human	etc
Draft	NCZN01000011.1	SAMN06461794		Ib	Gammaproteobacteria	Pseudomonadales	Moraxellaceae	Acinetobacter	2009				USA	Homo sapiens				MISC	40.5 N 82.5 W	Human	etc
Draft	NCYL01000028.1	SAMN06461821		Ib	Gammaproteobacteria	Pseudomonadales	Moraxellaceae	Acinetobacter	2009				USA	Homo sapiens				MISC	40.5 N 82.5 W	Human	etc
Draft	NGAJ01000051.1	SAMN06909732		IbL	Gammaproteobacteria	Enterobacterales	Enterobacteriaceae	Raoultella	2014				China	Homo sapiens	wound infection post surgery		male	necrotic tissue	30.3 N 120.2 E	Human	etc
Draft	MAGL01000038.1	SAMN05213496		IbL	Gammaproteobacteria	Enterobacterales	Enterobacteriaceae	Klebsiella	2013				Pakistan	Homo sapiens				other body fluid		Human	etc
Draft	MAGE01000003.1	SAMN05213499		cr	Gammaproteobacteria	Enterobacterales	Enterobacteriaceae	Klebsiella	2013				Pakistan	Homo sapiens				other body fluid		Human	etc
Draft	MAGG01000035.1	SAMN05213501		IbL	Gammaproteobacteria	Enterobacterales	Enterobacteriaceae	Klebsiella	2013				Pakistan	Homo sapiens				other body fluid		Human	etc
Draft	MAGC01000015.1	SAMN05213503		Ib	Gammaproteobacteria	Enterobacterales	Enterobacteriaceae	Klebsiella	2013				Pakistan	Homo sapiens				other body fluid		Human	etc
Draft	NBOQ01000049.1	SAMN06670989		cr	Gammaproteobacteria	Enterobacterales	Enterobacteriaceae	Klebsiella	2013				Philippines	Homo sapiens	bacterial infectious disease			penile discharge	14.60 N 121.02 E	Human	etc
Draft	JXJF01000078.1	SAMN03281110		cr	Gammaproteobacteria	Enterobacterales	Enterobacteriaceae	Klebsiella	2012				Netherlands	Homo sapiens				Perineum	53.13 N 6.33 E	Human	etc
Draft	MSZI01000029.1	SAMN06200339		cr	Gammaproteobacteria	Enterobacterales	Enterobacteriaceae	Klebsiella	2012				Colombia	Homo sapiens	Intraabdominal infection			peripherally inserted central catheter	6.24 N 75.58 W	Human	etc
Draft	PEHA01000003.1	SAMN07452560		cr	Gammaproteobacteria	Enterobacterales	Yersiniaceae	Serratia	2014				Romania	Homo sapiens	colonised			pharyngeal secretions	46.542 N 24.557 E	Human	etc
Draft	LLJP01000071.1	SAMN04124436		Ib	Gammaproteobacteria	Enterobacterales	Enterobacteriaceae	Klebsiella	2014				Denmark	Homo sapiens	pleumonia			pleural fluid		Human	etc
Draft	NXHN01000235.1	SAMN07692779		IbL	Gammaproteobacteria	Pseudomonadales	Pseudomonadaceae	Pseudomonas	2015				Ghana	Homo sapiens	Peritonitis		female	pleural fluid	6.6666 N 1.6163 W	Human	etc
Draft	AYOV01000068.1	SAMN02384893		IbL	Gammaproteobacteria	Enterobacterales	Enterobacteriaceae	Klebsiella	2011				Italy	Homo sapiens				pleural fluid	44.51 N 11.35 E	Human	etc
Draft	JMZC01000027.1	SAMN02581240		IbL	Gammaproteobacteria	Enterobacterales	Enterobacteriaceae	Klebsiella	2013				USA	Homo sapiens				Pleural tissue		Human	etc
Draft	NGWS01000113.1	SAMN06917652		IbL	Gammaproteobacteria	Enterobacterales	Enterobacteriaceae	Klebsiella	2013				Italy	Homo sapiens	sepsis		male	purulent material	45.4642 N 9.18944 E	Human	etc
Draft	MCNI01000030.1	SAMN05449123		Ib	Gammaproteobacteria	Enterobacterales	Enterobacteriaceae	Klebsiella	2015				Brunei	Homo sapiens	Bacteremia			pus	4.337649578262717 N 114.44534163897742 E	Human	etc
Draft	NKJU01000068.1	SAMN07251720		Ib	Gammaproteobacteria	Pseudomonadales	Moraxellaceae	Acinetobacter	2015				China	Homo sapiens	Stomachache			Pus		Human	etc
Draft	LXFJ01000119.1	SAMN04917426		cr	Gammaproteobacteria	Enterobacterales	Enterobacteriaceae	Escherichia	2014				India	Homo sapiens	Infection			Pus	18.552185270984406 N 73.85156247764826 E	Human	etc
Draft	LXFK01000114.1	SAMN04917438		cr	Gammaproteobacteria	Enterobacterales	Enterobacteriaceae	Escherichia	2014				India	Homo sapiens	Infection			Pus	18.552185270984406 N 73.85156247764826 E	Human	etc
Draft	MJDK01000080.1	SAMN05786721		cr	Gammaproteobacteria	Enterobacterales	Enterobacteriaceae	Escherichia	2014				India	Homo sapiens	Infection		female	Pus	18.5522 N 73.8516 E	Human	etc
Draft	MJDL01000063.1	SAMN05786722		cr	Gammaproteobacteria	Enterobacterales	Enterobacteriaceae	Escherichia	2014				India	Homo sapiens	Infection		male	Pus	18.5522 N 73.8516 E	Human	etc
Draft	MNPE01000077.1	SAMN05792415		Ib	Gammaproteobacteria	Enterobacterales	Enterobacteriaceae	Klebsiella	2014				India	Homo sapiens	Bacteremia			pus	28.57455252165917 N 77.23535154014826 E	Human	etc
Draft	JRTV01000001.1	SAMN03097736		cr	Gammaproteobacteria	Enterobacterales	Enterobacteriaceae	Klebsiella	2014				Malaysia	Homo sapiens	Infected laparotomy wound			Pus	1.460326 N 103.746987 E	Human	etc
Draft	LLWB01000129.1	SAMN04038603		Ib	Gammaproteobacteria	Enterobacterales	Enterobacteriaceae	Klebsiella	2007				Norway	Homo sapiens				pus		Human	etc
Draft	FXPN01000079.1	SAMEA2609458		cr	Gammaproteobacteria	Enterobacterales	Enterobacteriaceae	Klebsiella	2010/2012				Pakistan	Homo sapiens		diseased		Pus		Human	etc
Draft	LJEU02000036.1	SAMN04011454		Ib	Gammaproteobacteria	Enterobacterales	Enterobacteriaceae	Klebsiella	2013				South Africa	Homo sapiens			male	pus	29.83432 S 30.99865 E	Human	etc
Draft	LYPW01000081.1	SAMN05178493		Ib	Gammaproteobacteria	Enterobacterales	Enterobacteriaceae	Klebsiella	2012				South Korea	Homo sapiens	Sepsis			Pus	37.56 N 126.58 E	Human	etc
Complete	NZ_CP013924.1	SAMN03941550		Ib	Gammaproteobacteria	Pseudomonadales	Moraxellaceae	Acinetobacter	2012				South Korea	Homo sapiens				pus		Human	etc
Draft	FLXC01000027.1	SAMEA3531831		cr	Gammaproteobacteria	Enterobacterales	Enterobacteriaceae	Klebsiella	2015				Thailand	Homo sapiens		diseased		pus		Human	etc
Draft	NRJJ01000310.1	SAMN07503715		cr	Gammaproteobacteria	Enterobacterales	Enterobacteriaceae	Enterobacter	2016				Togo	Homo sapiens	suppuration		male	pus	6.8 N 1.12 E	Human	etc
Draft	NSJH01000064.1	SAMN07571821		cr	Gammaproteobacteria	Enterobacterales	Enterobacteriaceae	Enterobacter	2016				Togo	Homo sapiens	suppuration		male	pus	6.14 N 1.27 E	Human	etc
Draft	LJEC02000070.1	SAMN04011436		cr	Gammaproteobacteria	Enterobacterales	Enterobacteriaceae	Klebsiella	2013				South Africa	Homo sapiens			male	pus swab from leg	29.83432 S 30.99865 E	Human	etc
Draft	LJEC02000063.1	SAMN04011436		Ib	Gammaproteobacteria	Enterobacterales	Enterobacteriaceae	Klebsiella	2013				South Africa	Homo sapiens			male	pus swab from leg	29.83432 S 30.99865 E	Human	etc
Draft	JMUJ01000046.1	SAMN02581388		IbL	Gammaproteobacteria	Enterobacterales	Enterobacteriaceae	Citrobacter	2013				USA	Homo sapiens				Renal stone		Human	etc
Draft	LOHJ01000053.1	SAMN03076166		IbL	Gammaproteobacteria	Pseudomonadales	Pseudomonadaceae	Pseudomonas	2008				USA	Homo sapiens	Infection			right knee	29.46 N 98.41 W	Human	etc
Draft	NGYE01000140.1	SAMN06917614		IbL	Gammaproteobacteria	Enterobacterales	Enterobacteriaceae	Klebsiella	2012				Italy	Homo sapiens	acute respiratory insufficiency		female	sacral ulcer swab	45.4642 N 9.18944 E	Human	etc
Draft	LDDY01000002.1	SAMN03699770		Ib	Gammaproteobacteria	Pseudomonadales	Moraxellaceae	Acinetobacter	2014				Puerto Rico	Homo sapiens			female	Skin	18 N 66 W	Human	etc
Draft	MQUU01000051.1	SAMN06099181		cr	Gammaproteobacteria	Enterobacterales	Enterobacteriaceae	Klebsiella	2014				Colombia	Homo sapiens				Skin and soft tissue	6.15 N 75.33 W	Human	etc
Draft	NQLO01000091.1	SAMN07370818		IbL	Gammaproteobacteria	Enterobacterales	Enterobacteriaceae	Klebsiella	2012				USA	Homo sapiens	Fasciitis, Necrotizing			skin and soft tissue	41.8945 N 87.6208 W	Human	etc
Draft	NQLN01000035.1	SAMN07370819		IbL	Gammaproteobacteria	Enterobacterales	Enterobacteriaceae	Klebsiella	2014				USA	Homo sapiens	Fasciitis, Necrotizing			skin and soft tissue	41.8945 N 87.6208 W	Human	etc
Draft	NQLM01000077.1	SAMN07370820		IbL	Gammaproteobacteria	Enterobacterales	Enterobacteriaceae	Klebsiella	2015				USA	Homo sapiens	Fasciitis, Necrotizing			skin and soft tissue	41.8945 N 87.6208 W	Human	etc
Draft	ATFQ01000044.1	SAMN02205188		Ib	Actinobacteria	Corynebacteriales	Mycobacteriaceae	Mycobacterium	2007				Brazil	Homo sapiens				skin biopsy		Human	etc
Draft	LNUX01000036.1	SAMN04272863		IbL	Gammaproteobacteria	Pseudomonadales	Moraxellaceae	Acinetobacter	2008				Switzerland	Homo sapiens	Bacterial colonization			skin swab	46.1936 N 6.1489 E	Human	etc
Draft	LNVA01000026.1	SAMN04272866		IbL	Gammaproteobacteria	Pseudomonadales	Moraxellaceae	Acinetobacter	2015				Switzerland	Homo sapiens				Skin swab	46.1936 N 6.1489 E	Human	etc
Draft	LQRQ01000007.1	SAMN04396129		Ib	Gammaproteobacteria	Pseudomonadales	Moraxellaceae	Acinetobacter	2009				USA	Homo sapiens	pneumonia			sputum and blood	34.05 N 118.25 W	Human	etc
Draft	NGWL01000046.1	SAMN06917659		IbL	Gammaproteobacteria	Enterobacterales	Enterobacteriaceae	Klebsiella	2014				Italy	Homo sapiens	acute myocardical infarction		female	sternal wound	45.4642 N 9.18944 E	Human	etc
Draft	LRMK02000019.1	SAMN04432983		Ib	Gammaproteobacteria	Pseudomonadales	Moraxellaceae	Acinetobacter	2012				USA	Homo sapiens				Surveillance culture	44.6 N 123.9 W	Human	etc
Draft	JYGC02000004.1	SAMN03316892		IbL	Gammaproteobacteria	Pseudomonadales	Pseudomonadaceae	Pseudomonas	2013				Afghanistan	Homo sapiens				Surveillance swab		Human	etc
Draft	NSLF01000197.1	SAMN07595991		IbL	Gammaproteobacteria	Enterobacterales	Enterobacteriaceae	Klebsiella	2011				Brazil	Homo sapiens	Surveillance swab			Surveillance swab	23.5425 S 46.6489 W	Human	etc
Draft	JYFY02000004.1	SAMN03316839		IbL	Gammaproteobacteria	Enterobacterales	Enterobacteriaceae	Citrobacter	2012				USA	Homo sapiens				Surveillance Swab		Human	etc
Draft	JYFY02000004.1	SAMN03316839		IbL	Gammaproteobacteria	Enterobacterales	Enterobacteriaceae	Citrobacter	2012				USA	Homo sapiens				Surveillance Swab		Human	etc
Draft	JYGA02000003.1	SAMN03316841		cr	Gammaproteobacteria	Enterobacterales	Enterobacteriaceae	Enterobacter	2013				USA	Homo sapiens				Surveillance swab		Human	etc
Draft	JYGA02000003.1	SAMN03316841		cr	Gammaproteobacteria	Enterobacterales	Enterobacteriaceae	Enterobacter	2013				USA	Homo sapiens				Surveillance swab		Human	etc
Draft	JYGA02000003.1	SAMN03316841		cr	Gammaproteobacteria	Enterobacterales	Enterobacteriaceae	Enterobacter	2013				USA	Homo sapiens				Surveillance swab		Human	etc
Draft	MQUX01000160.1	SAMN06099674		cr	Gammaproteobacteria	Enterobacterales	Enterobacteriaceae	Klebsiella	2015				United Kingdom	Homo sapiens				Swab	54.00 N 2.00 W	Human	etc
Draft	MQUY01000407.1	SAMN06099675		cr	Gammaproteobacteria	Enterobacterales	Enterobacteriaceae	Klebsiella	2015				United Kingdom	Homo sapiens				Swab	54.00 N 2.00 W	Human	etc
Complete	NZ_CP016300.1	SAMN04096370		Ib	Gammaproteobacteria	Pseudomonadales	Moraxellaceae	Acinetobacter					USA	Homo sapiens	Acute and Chronic Respiratory Failure	Acute &amp	male	TA	37.2667 N 79.9333 W	Human	etc
Draft	LNHK01000092.1	SAMN04158293		cr	Gammaproteobacteria	Enterobacterales	Enterobacteriaceae	Klebsiella	2012				Norway	Homo sapiens				Thigh tissue		Human	etc
Draft	LJEJ02000015.1	SAMN04011443		cr	Gammaproteobacteria	Enterobacterales	Enterobacteriaceae	Klebsiella	2013				South Africa	Homo sapiens			male	TIP	29.83432 S 30.99865 E	Human	etc
Draft	JMWE01000015.1	SAMN02581255		IbL	Gammaproteobacteria	Enterobacterales	Enterobacteriaceae	Klebsiella	2013				USA	Homo sapiens				Tissue		Human	etc
Draft	JMWE01000015.1	SAMN02581255		IbL	Gammaproteobacteria	Enterobacterales	Enterobacteriaceae	Klebsiella	2013				USA	Homo sapiens				Tissue		Human	etc
Draft	JMWG01000030.1	SAMN02581301		IbL	Gammaproteobacteria	Enterobacterales	Enterobacteriaceae	Klebsiella	2013				USA	Homo sapiens				tissue		Human	etc
Draft	NGST01000050.1	SAMN04325161		cr	Gammaproteobacteria	Enterobacterales	Enterobacteriaceae	Klebsiella	2015				USA	Homo sapiens				Tissue		Human	etc
Draft	JCNX02000005.1	SAMN02138571		IbL	Gammaproteobacteria	Enterobacterales	Enterobacteriaceae	Klebsiella										Tissue		Human	etc
Draft	JCNX02000004.1	SAMN02138571		IbL	Gammaproteobacteria	Enterobacterales	Enterobacteriaceae	Klebsiella										Tissue		Human	etc
Draft	JCNX02000002.1	SAMN02138571		IbL	Gammaproteobacteria	Enterobacterales	Enterobacteriaceae	Klebsiella										Tissue		Human	etc
Draft	JCNX02000001.1	SAMN02138571		IbL	Gammaproteobacteria	Enterobacterales	Enterobacteriaceae	Klebsiella										Tissue		Human	etc
Draft	JCNX02000004.1	SAMN02138571		IbL	Gammaproteobacteria	Enterobacterales	Enterobacteriaceae	Klebsiella										Tissue		Human	etc
Draft	JCNX02000007.1	SAMN02138571		IbL	Gammaproteobacteria	Enterobacterales	Enterobacteriaceae	Klebsiella										Tissue		Human	etc
Draft	JCNX02000003.1	SAMN02138571		IbL	Gammaproteobacteria	Enterobacterales	Enterobacteriaceae	Klebsiella										Tissue		Human	etc
Draft	JCNQ01000016.1	SAMN02138589		cr	Gammaproteobacteria	Enterobacterales	Enterobacteriaceae	Klebsiella										Tissue		Human	etc
Draft	JCNQ01000020.1	SAMN02138589		IbL	Gammaproteobacteria	Enterobacterales	Enterobacteriaceae	Klebsiella										Tissue		Human	etc
Draft	JUID01000066.1	SAMN03012819		Ib	Gammaproteobacteria	Enterobacterales	Enterobacteriaceae	Enterobacter	2012				USA	Homo sapiens	surveillance	Healthy		Tissues	46 N 96 W	Human	etc
Draft	JTCB02000061.1	SAMN03012832		Ib	Gammaproteobacteria	Enterobacterales	Enterobacteriaceae	Enterobacter	2012				USA	Homo sapiens	surveillance	Healthy		Tissues	46 N 96 W	Human	etc
Draft	JWYC03000106.1	SAMN03084744		Ib	Gammaproteobacteria	Pseudomonadales	Moraxellaceae	Acinetobacter	2007				USA	Homo sapiens				Tissues	41.5 N 81.7 W	Human	etc
Draft	JWXT03000114.1	SAMN03084753		Ib	Gammaproteobacteria	Pseudomonadales	Moraxellaceae	Acinetobacter	2007				USA	Homo sapiens	Biopsy			Tissues	41.5 N 81.7 W	Human	etc
Draft	JWWQ03000089.1	SAMN03084782		Ib	Gammaproteobacteria	Pseudomonadales	Moraxellaceae	Acinetobacter	2008				USA	Homo sapiens	Liver Abcess			Tissues	41.5 N 81.7 W	Human	etc
Draft	JZIX02000034.1	SAMN03084789		Ib	Gammaproteobacteria	Pseudomonadales	Moraxellaceae	Acinetobacter	2008				USA	Homo Sapiens	Liver Abcess			Tissues	41.5 N 81.7 W	Human	etc
Draft	JWWF03000012.1	SAMN03084795		Ib	Gammaproteobacteria	Pseudomonadales	Moraxellaceae	Acinetobacter	2008				USA	Homo sapiens	Respiratory infection			Tissues	41.5 N 81.7 W	Human	etc
Draft	JWVZ03000048.1	SAMN03084803		Ib	Gammaproteobacteria	Pseudomonadales	Moraxellaceae	Acinetobacter	2008				USA	Homo sapiens	Wound infection			Tissues	41.5 N 81.7 W	Human	etc
Draft	JWVW03000164.1	SAMN03084806		Ib	Gammaproteobacteria	Pseudomonadales	Moraxellaceae	Acinetobacter	2009				USA	Homo sapiens	Respiratory infection			Tissues	41.5 N 81.7 W	Human	etc
Draft	JWRU03000225.1	SAMN03268799		Ib	Gammaproteobacteria	Pseudomonadales	Moraxellaceae	Acinetobacter	2007				USA	Homo sapiens	wound infection	Diseased		Tissues	41.5 N 81.7 W	Human	etc
Draft	JWSC03000003.1	SAMN03268805		Ib	Gammaproteobacteria	Pseudomonadales	Moraxellaceae	Acinetobacter	2008				USA	Homo sapiens	wound infection	Diseased		Tissues	41.5 N 81.7 W	Human	etc
Draft	MSSK01000609.1	SAMN06191601		IbL	Gammaproteobacteria	Enterobacterales	Enterobacteriaceae	Klebsiella	2014				Italy	Homo sapiens	lung transplantation			transport medium	38.1157 N 13.3613 E	Human	etc
Draft	NKKA01000037.1	SAMN07251714		Ib	Gammaproteobacteria	Pseudomonadales	Moraxellaceae	Acinetobacter	2015				China	Homo sapiens	Premature infant			Umbilical cord secretions		Human	etc
Draft	NKJZ01000096.1	SAMN07251715		Ib	Gammaproteobacteria	Pseudomonadales	Moraxellaceae	Acinetobacter	2015				China	Homo sapiens	Premature infant			Umbilical cord secretions		Human	etc
Draft	NGYF01000042.1	SAMN06917613		IbL	Gammaproteobacteria	Enterobacterales	Enterobacteriaceae	Klebsiella	2012				Italy	Homo sapiens	occlusion		male	urethral swab	45.4642 N 9.18944 E	Human	etc
Draft	NGXG01000039.1	SAMN06917638		IbL	Gammaproteobacteria	Enterobacterales	Enterobacteriaceae	Klebsiella	2013				Italy	Homo sapiens	acute respiratory insufficiency		male	urethral swab	45.4642 N 9.18944 E	Human	etc
Draft	AXRG01000003.1	SAMN02360668		Ib	Gammaproteobacteria	Pseudomonadales	Pseudomonadaceae	Pseudomonas					USA	Homo sapiens				UTI		Human	etc
Draft	NKKK01000062.1	SAMN07251704		Ib	Gammaproteobacteria	Pseudomonadales	Moraxellaceae	Acinetobacter	2015				China	Homo sapiens	Infectious fever			Vaginal secretion		Human	etc
Draft	AXZJ01000057.1	SAMN02472101		Ib	Gammaproteobacteria	Pseudomonadales	Pseudomonadaceae	Pseudomonas	2017				India	Homo sapiens				Vitreous aspirate from patient diagnosed with endophthalmitis		Human	etc
Draft	BBTU01000070.1	SAMD00020342		Ib	Gammaproteobacteria	Pseudomonadales	Moraxellaceae	Acinetobacter		human		Human abscess	Japan						NA	Human	etc
Draft	BBTZ01000080.1	SAMD00020351		Ib	Gammaproteobacteria	Pseudomonadales	Moraxellaceae	Acinetobacter		human		Bile	Japan						NA	Human	etc
Draft	BBTS01000066.1	SAMD00020354		Ib	Gammaproteobacteria	Pseudomonadales	Moraxellaceae	Acinetobacter		human		Human abscess	Japan						NA	Human	etc
Complete	NZ_CP012163.1	SAMN03067419	Plasmid	Ib	Gammaproteobacteria	Enterobacterales	Enterobacteriaceae	Enterobacter	2010				USA	Homo sapiens				Excreted bodily substance		Human	etc
Complete	NZ_CP010574.1	SAMN03067420	Plasmid	IbL	Gammaproteobacteria	Enterobacterales	Enterobacteriaceae	Klebsiella	2010				USA	Homo sapiens	Urosepsis	Diseased		Excreted bodily substance		Human	etc
Complete	NZ_CP010575.1	SAMN03067420	Plasmid	IbL	Gammaproteobacteria	Enterobacterales	Enterobacteriaceae	Klebsiella	2010				USA	Homo sapiens	Urosepsis	Diseased		Excreted bodily substance		Human	etc
Complete	NZ_CP008828.1	SAMN01057611	Plasmid	IbL	Gammaproteobacteria	Enterobacterales	Enterobacteriaceae	Klebsiella	2011				USA	Homo sapiens				groin		Human	etc
Complete	NZ_CP007732.1	SAMN02713685	Plasmid	IbL	Gammaproteobacteria	Enterobacterales	Enterobacteriaceae	Klebsiella	2012				USA					groin		Human	etc
Complete	NZ_CP021328.1	SAMN06909736	Plasmid	IbL	Gammaproteobacteria	Enterobacterales	Enterobacteriaceae	Raoultella	2014				China	Homo sapiens	wound infection post surgery		male	necrotic tissue	30.3 N 120.2 E	Human	etc
Complete	NZ_CP018441.1	SAMN05412453	Plasmid	cr	Gammaproteobacteria	Enterobacterales	Enterobacteriaceae	Klebsiella	2013				Germany	Homo sapiens	colonization		male	skin swab	51.539190168651764 N 9.911562499999945 E	Human	etc
Complete	NC_020994.1	SAMN02471375	Plasmid	Ib	Actinobacteria	Corynebacteriales	Mycobacteriaceae	Mycobacterium					Brazil	Homo sapiens				surgicalsite abscess material		Human	etc
Complete	NZ_CP008798.1	SAMN02786855	Plasmid	IbL	Gammaproteobacteria	Enterobacterales	Enterobacteriaceae	Klebsiella	2012				USA					throat/groin		Human	etc
Complete	NZ_CP008799.1	SAMN02786855	Plasmid	IbL	Gammaproteobacteria	Enterobacterales	Enterobacteriaceae	Klebsiella	2012				USA					throat/groin		Human	etc
Draft	FWWQ01000005.1	SAMEA103955436		Ib	Gammaproteobacteria	Pseudomonadales	Moraxellaceae	Acinetobacter	2015				Morocco	Homo sapiens		diseased		Anal margin		Human	Intestine/Rectum/Feces
Draft	LVIU01000037.1	SAMN04570188		IbL	Gammaproteobacteria	Enterobacterales	Enterobacteriaceae	Shigella	2013				China	Homo sapiens	infectious disease			fecal	34.44 N 113.42 E	Human	Intestine/Rectum/Feces
Draft	PEGX01000002.1	SAMN07452551		cr	Gammaproteobacteria	Enterobacterales	Yersiniaceae	Serratia	2015				Romania	Homo sapiens	colonised			fecal screen	46.542 N 24.557 E	Human	Intestine/Rectum/Feces
Draft	MKIS01001246.1	SAMN05832830		cr	Gammaproteobacteria	Enterobacterales	Enterobacteriaceae	Escherichia	2016				China	Homo sapiens				fecal specimen		Human	Intestine/Rectum/Feces
Draft	BDRW01000053.1	SAMEA1531069		cr	Gammaproteobacteria	Enterobacterales	Enterobacteriaceae	Escherichia	2010				Bangladesh	Homo sapiens				feces		Human	Intestine/Rectum/Feces
Draft	LUJG01000119.1	SAMN03941091		Ib	Gammaproteobacteria	Enterobacterales	Enterobacteriaceae	Salmonella	1984				Brazil	Homo sapiens				feces		Human	Intestine/Rectum/Feces
Draft	LVGM01000098.1	SAMN03941098		Ib	Gammaproteobacteria	Enterobacterales	Enterobacteriaceae	Salmonella	1986				Brazil	Homo sapiens				feces		Human	Intestine/Rectum/Feces
Draft	LVGK01000121.1	SAMN03941101		Ib	Gammaproteobacteria	Enterobacterales	Enterobacteriaceae	Salmonella	1986				Brazil	Homo sapiens				feces		Human	Intestine/Rectum/Feces
Draft	LVGI01000116.1	SAMN03941103		Ib	Gammaproteobacteria	Enterobacterales	Enterobacteriaceae	Salmonella	1986				Brazil	Homo sapiens				feces		Human	Intestine/Rectum/Feces
Draft	LVGF01000136.1	SAMN03941106		Ib	Gammaproteobacteria	Enterobacterales	Enterobacteriaceae	Salmonella	1986				Brazil	Homo sapiens				feces		Human	Intestine/Rectum/Feces
Draft	NEWG01000235.1	SAMN06887675		Ib	Gammaproteobacteria	Enterobacterales	Enterobacteriaceae	Enterobacter	2013				Brazil	Homo sapiens				feces	0.1194 S 67.0868 W	Human	Intestine/Rectum/Feces
Draft	NGJM01000147.1	SAMN06972166		cr	Gammaproteobacteria	Enterobacterales	Enterobacteriaceae	Klebsiella	2013				Brazil	Homo sapiens				feces	0.1194 S 67.0868 W	Human	Intestine/Rectum/Feces
Draft	MCNL01002180.1	SAMN05510674		cr	Gammaproteobacteria	Enterobacterales	Enterobacteriaceae	Escherichia	2016				China	Homo sapiens				feces		Human	Intestine/Rectum/Feces
Complete	NZ_CP022115.1	SAMN07204264		cr	Gammaproteobacteria	Enterobacterales	Enterobacteriaceae	Laribacter	2012				China	Homo sapiens	diarrhea			feces	23.1171 N 113.2760 E	Human	Intestine/Rectum/Feces
Draft	NLDV01000067.1	SAMN07251816		cr	Gammaproteobacteria	Enterobacterales	Enterobacteriaceae	Klebsiella	2016	hosipital	diarrhea patient	feces	China	Homo sapiens				feces	30.3 N 120.2 E	Human	Intestine/Rectum/Feces
Draft	NLEG01000079.1	SAMN07251827		IbL	Gammaproteobacteria	Enterobacterales	Enterobacteriaceae	Klebsiella	2016	hosipital	diarrhea patient	feces	China	Homo sapiens				feces	30.3 N 120.2 E	Human	Intestine/Rectum/Feces
Draft	NLEW01000121.1	SAMN07251843		IbL	Gammaproteobacteria	Enterobacterales	Enterobacteriaceae	Klebsiella	2016	hosipital	diarrhea patient	feces	China	Homo sapiens				feces	30.3 N 120.2 E	Human	Intestine/Rectum/Feces
Draft	NLEX01000080.1	SAMN07251844		IbL	Gammaproteobacteria	Enterobacterales	Enterobacteriaceae	Klebsiella	2016	hosipital	diarrhea patient	feces	China	Homo sapiens				feces	30.3 N 120.2 E	Human	Intestine/Rectum/Feces
Draft	LXJO01000072.1	SAMN04914380		Ib	Gammaproteobacteria	Aeromonadales	Aeromonadaceae	Aeromonas	2015				India	Homo sapiens	Gastroenteritis			feces	12.918503969265 N 79.13865745067596 E	Human	Intestine/Rectum/Feces
Draft	LZCC01000144.1	SAMN04965949		cr	Gammaproteobacteria	Enterobacterales	Enterobacteriaceae	Escherichia	2015				India	Homo sapiens	gastroenteritis	Tamil Nadu		feces	12.9202 N 79.1333 E	Human	Intestine/Rectum/Feces
Draft	NOEJ01000052.1	SAMN06555272		Ib	Gammaproteobacteria	Enterobacterales	Enterobacteriaceae	Escherichia	2002				Mexico	Homo sapiens				feces		Human	Intestine/Rectum/Feces
Draft	MQRJ01000079.1	SAMN06054350		Others	Gammaproteobacteria	Enterobacterales	Yersiniaceae	Serratia	2012				Russia	Homo sapiens	asymptomatic carrier			feces	55.21 N 86.05 E	Human	Intestine/Rectum/Feces
Draft	MUMO01000093.1	SAMN06293090		IbL	Gammaproteobacteria	Enterobacterales	Enterobacteriaceae	Klebsiella	2015				Switzerland	Homo sapiens	Carriage			Feces	46.1934 N 6.14797 E	Human	Intestine/Rectum/Feces
Draft	MUMP01000115.1	SAMN06293102		IbL	Gammaproteobacteria	Enterobacterales	Enterobacteriaceae	Klebsiella	2015				Switzerland	Homo sapiens	Carriage			Feces	46.1934 N 6.14797 E	Human	Intestine/Rectum/Feces
Draft	MUMQ01000126.1	SAMN06293108		IbL	Gammaproteobacteria	Enterobacterales	Enterobacteriaceae	Klebsiella	2012				Switzerland	Homo sapiens	Carriage			Feces	46.1934 N 6.14797 E	Human	Intestine/Rectum/Feces
Draft	MUMV01000113.1	SAMN06293693		IbL	Gammaproteobacteria	Enterobacterales	Enterobacteriaceae	Klebsiella	2013				Switzerland	Homo sapiens	Carriage			Feces	46.1934 N 6.14797 E	Human	Intestine/Rectum/Feces
Draft	MUMW01000042.1	SAMN06293906		IbL	Gammaproteobacteria	Enterobacterales	Enterobacteriaceae	Klebsiella	2009				Switzerland	Homo sapiens	Carriage			Feces	46.1934 N 6.14797 E	Human	Intestine/Rectum/Feces
Draft	FWLO01000046.1	SAMEA4362613		cr	Gammaproteobacteria	Enterobacterales	Enterobacteriaceae	Klebsiella	2015				United Kingdom	Homo sapiens		carriage		feces		Human	Intestine/Rectum/Feces
Draft	FWLP01000044.1	SAMEA4362614		cr	Gammaproteobacteria	Enterobacterales	Enterobacteriaceae	Klebsiella	2015				United Kingdom	Homo sapiens		carriage		feces		Human	Intestine/Rectum/Feces
Draft	FWMO01000045.1	SAMEA4362644		cr	Gammaproteobacteria	Enterobacterales	Enterobacteriaceae	Klebsiella	2015				United Kingdom	Homo sapiens		carriage		feces		Human	Intestine/Rectum/Feces
Draft	FWOO01000040.1	SAMEA4362700		cr	Gammaproteobacteria	Enterobacterales	Enterobacteriaceae	Klebsiella	2015				United Kingdom	Homo sapiens		carriage		feces		Human	Intestine/Rectum/Feces
Draft	FWPD01000040.1	SAMEA4362716		cr	Gammaproteobacteria	Enterobacterales	Enterobacteriaceae	Klebsiella	2015				United Kingdom	Homo sapiens		carriage		feces		Human	Intestine/Rectum/Feces
Draft	FWPQ01000037.1	SAMEA4362717		cr	Gammaproteobacteria	Enterobacterales	Enterobacteriaceae	Klebsiella	2015				United Kingdom	Homo sapiens		carriage		feces		Human	Intestine/Rectum/Feces
Draft	FWJB01000046.1	SAMEA4370523		cr	Gammaproteobacteria	Enterobacterales	Enterobacteriaceae	Klebsiella	2015				United Kingdom	Homo sapiens		carriage		feces		Human	Intestine/Rectum/Feces
Draft	FWIX01000040.1	SAMEA4370529		cr	Gammaproteobacteria	Enterobacterales	Enterobacteriaceae	Klebsiella	2015				United Kingdom	Homo sapiens		carriage		feces		Human	Intestine/Rectum/Feces
Draft	FWJD01000042.1	SAMEA4370530		cr	Gammaproteobacteria	Enterobacterales	Enterobacteriaceae	Klebsiella	2015				United Kingdom	Homo sapiens		carriage		feces		Human	Intestine/Rectum/Feces
Draft	FWIO01000037.1	SAMEA4370531		cr	Gammaproteobacteria	Enterobacterales	Enterobacteriaceae	Klebsiella	2015				United Kingdom	Homo sapiens		carriage		feces		Human	Intestine/Rectum/Feces
Draft	FWKJ01000041.1	SAMEA4370561		cr	Gammaproteobacteria	Enterobacterales	Enterobacteriaceae	Klebsiella	2015				United Kingdom	Homo sapiens		carriage		feces		Human	Intestine/Rectum/Feces
Draft	FWKI01000038.1	SAMEA4370562		cr	Gammaproteobacteria	Enterobacterales	Enterobacteriaceae	Klebsiella	2015				United Kingdom	Homo sapiens		carriage		feces		Human	Intestine/Rectum/Feces
Draft	FWKN01000039.1	SAMEA4370563		cr	Gammaproteobacteria	Enterobacterales	Enterobacteriaceae	Klebsiella	2015				United Kingdom	Homo sapiens		carriage		feces		Human	Intestine/Rectum/Feces
Draft	FWKF01000043.1	SAMEA4370564		cr	Gammaproteobacteria	Enterobacterales	Enterobacteriaceae	Klebsiella	2015				United Kingdom	Homo sapiens		carriage		feces		Human	Intestine/Rectum/Feces
Draft	FWKR01000039.1	SAMEA4370574		cr	Gammaproteobacteria	Enterobacterales	Enterobacteriaceae	Klebsiella	2015				United Kingdom	Homo sapiens		carriage		feces		Human	Intestine/Rectum/Feces
Draft	LSBS01000012.1	SAMN04423153		IbL	Gammaproteobacteria	Enterobacterales	Enterobacteriaceae	Escherichia	2013				Viet Nam	Homo sapiens				feces		Human	Intestine/Rectum/Feces
Draft	NIHF01000111.1	SAMN07193451		cr	Gammaproteobacteria	Enterobacterales	Enterobacteriaceae	Escherichia	2013				Brazil					feces	0.1194 S 67.0868 W	Human	Intestine/Rectum/Feces
Draft	NIHH01000059.1	SAMN07193666		cr	Gammaproteobacteria	Enterobacterales	Enterobacteriaceae	Escherichia	2013				Brazil					feces	0.1194 S 67.0868 W	Human	Intestine/Rectum/Feces
Draft	NIHK01000068.1	SAMN07195167		cr	Gammaproteobacteria	Enterobacterales	Enterobacteriaceae	Klebsiella	2013				Brazil					feces	0.1194 S 67.0868 W	Human	Intestine/Rectum/Feces
Draft	NIHL01000143.1	SAMN07195210		cr	Gammaproteobacteria	Enterobacterales	Enterobacteriaceae	Enterobacter	2013				Brazil					feces	0.1194 S 67.0868 W	Human	Intestine/Rectum/Feces
Draft	AYNG01000051.1	SAMN02470241		cr	Gammaproteobacteria	Enterobacterales	Enterobacteriaceae	Escherichia	2013				Lebanon	Homo sapiens				gastrointestinal		Human	Intestine/Rectum/Feces
Draft	AYOO01000050.1	SAMN02470231		cr	Gammaproteobacteria	Enterobacterales	Enterobacteriaceae	Escherichia	2013				Lebanon					Gastrointestinal		Human	Intestine/Rectum/Feces
Draft	AYOG01000094.1	SAMN02470234		cr	Gammaproteobacteria	Enterobacterales	Enterobacteriaceae	Escherichia	2013				Lebanon					Gastrointestinal		Human	Intestine/Rectum/Feces
Draft	AYOP01000098.1	SAMN02470240		cr	Gammaproteobacteria	Enterobacterales	Enterobacteriaceae	Escherichia	2013				Lebanon					Gastrointestinal		Human	Intestine/Rectum/Feces
Draft	ATKA01000110.1	SAMN02469991		cr	Gammaproteobacteria	Enterobacterales	Enterobacteriaceae	Escherichia	2013				India					healthy human stool samples		Human	Intestine/Rectum/Feces
Draft	NLRX01000088.1	SAMN04279450		cr	Gammaproteobacteria	Enterobacterales	Enterobacteriaceae	Escherichia	2006				USA	Homo sapiens				Intestine		Human	Intestine/Rectum/Feces
Draft	NOFR01000095.1	SAMN04279502		cr	Gammaproteobacteria	Enterobacterales	Enterobacteriaceae	Escherichia	2007				USA	Homo sapiens				intestine		Human	Intestine/Rectum/Feces
Draft	LAXA01000052.1	SAMN03481184		cr	Gammaproteobacteria	Enterobacterales	Enterobacteriaceae	Escherichia	2013				Russia	Homo sapiens				Intestine of patients with Crohn's disease		Human	Intestine/Rectum/Feces
Draft	NGYH01000048.1	SAMN06917611		IbL	Gammaproteobacteria	Enterobacterales	Enterobacteriaceae	Klebsiella	2012				Italy	Homo sapiens	abdominal myalgia		female	perianal swab	45.4642 N 9.18944 E	Human	Intestine/Rectum/Feces
Draft	NGXR01000110.1	SAMN06917627		IbL	Gammaproteobacteria	Enterobacterales	Enterobacteriaceae	Klebsiella	2013				Italy	Homo sapiens	hemorroids		female	perianal swab	45.4642 N 9.18944 E	Human	Intestine/Rectum/Feces
Draft	MBQW01000057.1	SAMN05346258		IbL	Gammaproteobacteria	Enterobacterales	Enterobacteriaceae	Klebsiella	2012	humanassociated habitat			USA	Homo sapiens				perirectal	38.984652 N 77.09470899999997 W	Human	Intestine/Rectum/Feces
Complete	NZ_CP009775.1	SAMN02820981		IbL	Gammaproteobacteria	Enterobacterales	Enterobacteriaceae	Klebsiella	2013				USA					perirectal swab		Human	Intestine/Rectum/Feces
Draft	JTFU01000132.1	SAMN03178224		IbL	Gammaproteobacteria	Enterobacterales	Enterobacteriaceae	Klebsiella	2013				Netherlands	Homo sapiens				rectal	51.34 N 4.48 E	Human	Intestine/Rectum/Feces
Draft	JTFV01000087.1	SAMN03178225		IbL	Gammaproteobacteria	Enterobacterales	Enterobacteriaceae	Klebsiella	2013				Netherlands	Homo sapiens				rectal	51.34 N 4.48 E	Human	Intestine/Rectum/Feces
Draft	JTGA01000095.1	SAMN03178264		IbL	Gammaproteobacteria	Enterobacterales	Enterobacteriaceae	Klebsiella	2013				Netherlands	Homo sapiens				rectal	51.34 N 4.48 E	Human	Intestine/Rectum/Feces
Draft	NSMB01000103.1	SAMN06204663		Ib	Gammaproteobacteria	Enterobacterales	Enterobacteriaceae	Klebsiella					Singapore	Homo sapiens				Rectal	1.2820 N 103.8354 E	Human	Intestine/Rectum/Feces
Draft	MQUZ01000075.1	SAMN06099676		cr	Gammaproteobacteria	Enterobacterales	Enterobacteriaceae	Klebsiella	2015				United Kingdom	Homo sapiens				rectal	54.00 N 2.00 W	Human	Intestine/Rectum/Feces
Draft	JCMI01000018.1	SAMN02356601		IbL	Gammaproteobacteria	Enterobacterales	Enterobacteriaceae	Klebsiella					USA	Homo sapiens				rectal		Human	Intestine/Rectum/Feces
Draft	LSZV01000002.1	SAMN04038435		Ib	Gammaproteobacteria	Pseudomonadales	Pseudomonadaceae	Pseudomonas	2006				Australia	Homo sapiens	Pseudomonas infection			rectal swab	33.822 S 151.191 E	Human	Intestine/Rectum/Feces
Draft	JSBO01000002.1	SAMN03135815		Ib	Gammaproteobacteria	Enterobacterales	Enterobacteriaceae	Enterobacter	2012				Brazil	Homo sapiens				Rectal swab		Human	Intestine/Rectum/Feces
Draft	JSBO01000022.1	SAMN03135815		IbL	Gammaproteobacteria	Enterobacterales	Enterobacteriaceae	Enterobacter	2012				Brazil	Homo sapiens				Rectal swab		Human	Intestine/Rectum/Feces
Draft	LNZU01000103.1	SAMN03785490		cr	Gammaproteobacteria	Enterobacterales	Enterobacteriaceae	Escherichia	2013				Brazil	Homo sapiens	NA			rectal swab	30.01 S 51.15 W	Human	Intestine/Rectum/Feces
Draft	MDCA01000053.1	SAMN05505619		cr	Gammaproteobacteria	Enterobacterales	Enterobacteriaceae	Klebsiella	2014				Brazil	Homo sapiens	colonization			Rectal Swab	22.8726368 S 43.24596969999999 W	Human	Intestine/Rectum/Feces
Draft	MTPQ01000042.1	SAMN06234296		cr	Gammaproteobacteria	Enterobacterales	Enterobacteriaceae	Klebsiella	2013				Brazil	Homo sapiens				Rectal swab	0.1194 S 67.0868 W	Human	Intestine/Rectum/Feces
Draft	MTPR01000430.1	SAMN06234415		cr	Gammaproteobacteria	Enterobacterales	Enterobacteriaceae	Escherichia	2013				Brazil	Homo sapiens				Rectal swab	0.1194 S 67.0868 W	Human	Intestine/Rectum/Feces
Draft	NHOE01000071.1	SAMN06705214		cr	Gammaproteobacteria	Enterobacterales	Enterobacteriaceae	Klebsiella	2014				Brazil	Homo sapiens	Infection			rectal swab	30.0328 S 51.23 W	Human	Intestine/Rectum/Feces
Draft	NTGJ01000118.1	SAMN07572878		cr	Gammaproteobacteria	Enterobacterales	Enterobacteriaceae	Klebsiella	2014				Brazil	Homo sapiens	Colonization			rectal swab	18.8816 S 48.2599 W	Human	Intestine/Rectum/Feces
Draft	NXOP01000097.1	SAMN05977366		cr	Gammaproteobacteria	Enterobacterales	Enterobacteriaceae	Escherichia	2012				Germany	Homo sapiens				rectal swab		Human	Intestine/Rectum/Feces
Draft	NXOR01000080.1	SAMN05977368		cr	Gammaproteobacteria	Enterobacterales	Enterobacteriaceae	Escherichia	2012				Germany	Homo sapiens				rectal swab		Human	Intestine/Rectum/Feces
Draft	NXOS01000182.1	SAMN05977369		cr	Gammaproteobacteria	Enterobacterales	Enterobacteriaceae	Escherichia	2012				Germany	Homo sapiens				rectal swab		Human	Intestine/Rectum/Feces
Draft	NXOU01000179.1	SAMN05977371		cr	Gammaproteobacteria	Enterobacterales	Enterobacteriaceae	Escherichia	2012				Germany	Homo sapiens				rectal swab		Human	Intestine/Rectum/Feces
Draft	FWYI01000067.1	SAMEA103965637		Ib	Gammaproteobacteria	Enterobacterales	Enterobacteriaceae	Klebsiella	2005				Italy	Homo sapiens				Rectal swab		Human	Intestine/Rectum/Feces
Draft	LXQO01000035.1	SAMN04961293		IbL	Gammaproteobacteria	Enterobacterales	Enterobacteriaceae	Klebsiella	2014				Italy	Homo sapiens	hematological malignancy			Rectal swab	43.721883 N 10.396578999999974 E	Human	Intestine/Rectum/Feces
Draft	NGYR01000122.1	SAMN06917601		IbL	Gammaproteobacteria	Enterobacterales	Enterobacteriaceae	Klebsiella	2012				Italy	Homo sapiens	pancretic cancer		male	rectal swab	45.4642 N 9.18944 E	Human	Intestine/Rectum/Feces
Draft	NGXT01000163.1	SAMN06917625		IbL	Gammaproteobacteria	Enterobacterales	Enterobacteriaceae	Klebsiella	2013				Italy	Homo sapiens	Implant infection		male	rectal swab	45.4642 N 9.18944 E	Human	Intestine/Rectum/Feces
Draft	MPIK01000098.1	SAMN05977336		cr	Gammaproteobacteria	Enterobacterales	Enterobacteriaceae	Escherichia	2012				Netherlands	Homo sapiens				rectal swab		Human	Intestine/Rectum/Feces
Draft	NXNY01000065.1	SAMN05977349		cr	Gammaproteobacteria	Enterobacterales	Enterobacteriaceae	Escherichia	2012				Netherlands	Homo sapiens				rectal swab		Human	Intestine/Rectum/Feces
Draft	NXOG01000011.1	SAMN05977357		IbL	Gammaproteobacteria	Enterobacterales	Enterobacteriaceae	Escherichia	2013				Netherlands	Homo sapiens				rectal swab		Human	Intestine/Rectum/Feces
Draft	NXOH01000057.1	SAMN05977358		IbL	Gammaproteobacteria	Enterobacterales	Enterobacteriaceae	Escherichia	2013				Netherlands	Homo sapiens				rectal swab		Human	Intestine/Rectum/Feces
Draft	NXOI01000088.1	SAMN05977359		cr	Gammaproteobacteria	Enterobacterales	Enterobacteriaceae	Escherichia	2013				Netherlands	Homo sapiens				rectal swab		Human	Intestine/Rectum/Feces
Draft	NXOJ01000055.1	SAMN05977360		cr	Gammaproteobacteria	Enterobacterales	Enterobacteriaceae	Escherichia	2013				Netherlands	Homo sapiens				rectal swab		Human	Intestine/Rectum/Feces
Draft	NXOK01000116.1	SAMN05977361		cr	Gammaproteobacteria	Enterobacterales	Enterobacteriaceae	Escherichia	2013				Netherlands	Homo sapiens				rectal swab		Human	Intestine/Rectum/Feces
Draft	LNGR01000037.1	SAMN04158274		IbL	Gammaproteobacteria	Enterobacterales	Enterobacteriaceae	Klebsiella	2008				Norway	Homo sapiens				Rectal swab		Human	Intestine/Rectum/Feces
Draft	LNHB01000008.1	SAMN04158284		IbL	Gammaproteobacteria	Enterobacterales	Enterobacteriaceae	Klebsiella	2010				Norway	Homo sapiens				Rectal swab		Human	Intestine/Rectum/Feces
Draft	LNHI01000022.1	SAMN04158291		cr	Gammaproteobacteria	Enterobacterales	Enterobacteriaceae	Klebsiella	2011				Norway	Homo sapiens				Rectal swab		Human	Intestine/Rectum/Feces
Draft	LNHJ01000015.1	SAMN04158292		cr	Gammaproteobacteria	Enterobacterales	Enterobacteriaceae	Klebsiella	2011				Norway	Homo sapiens				Rectal swab		Human	Intestine/Rectum/Feces
Draft	LNHW01000106.1	SAMN04158305		cr	Gammaproteobacteria	Enterobacterales	Enterobacteriaceae	Escherichia	2012				Norway	Homo sapiens				Rectal swab		Human	Intestine/Rectum/Feces
Draft	LNIL01000205.1	SAMN04158320		IbL	Gammaproteobacteria	Enterobacterales	Enterobacteriaceae	Klebsiella	2014				Norway	Homo sapiens				Rectal swab		Human	Intestine/Rectum/Feces
Draft	LNIM01000115.1	SAMN04158321		IbL	Gammaproteobacteria	Enterobacterales	Enterobacteriaceae	Klebsiella	2014				Norway	Homo sapiens				Rectal swab		Human	Intestine/Rectum/Feces
Draft	LNIQ01000033.1	SAMN04158325		IbL	Gammaproteobacteria	Enterobacterales	Enterobacteriaceae	Klebsiella	2014				Norway	Homo sapiens				Rectal swab		Human	Intestine/Rectum/Feces
Draft	LYNN01000213.1	SAMN04924788		Ib	Gammaproteobacteria	Pseudomonadales	Moraxellaceae	Acinetobacter	2013				Saudi Arabia	Homo sapiens	Colonization			Rectal Swab	21.22 N 39.52 E	Human	Intestine/Rectum/Feces
Draft	LYNW01000477.1	SAMN04924802		Ib	Gammaproteobacteria	Pseudomonadales	Moraxellaceae	Acinetobacter	2013				Saudi Arabia	Homo sapiens	Colonization			Rectal Swab	21.22 N 39.52 E	Human	Intestine/Rectum/Feces
Draft	LYOA01000023.1	SAMN04924806		Ib	Gammaproteobacteria	Pseudomonadales	Moraxellaceae	Acinetobacter	2013				Saudi Arabia	Homo sapiens	Colonization			Rectal Swab	21.22 N 39.52 E	Human	Intestine/Rectum/Feces
Draft	JAQB01000103.1	SAMN03273575		cr	Gammaproteobacteria	Enterobacterales	Enterobacteriaceae	Citrobacter	2013				Singapore	Homo sapiens				rectal swab		Human	Intestine/Rectum/Feces
Draft	JAPZ01000012.1	SAMN03273576		cr	Gammaproteobacteria	Enterobacterales	Enterobacteriaceae	Klebsiella	2013				Singapore	Homo sapiens				rectal swab		Human	Intestine/Rectum/Feces
Draft	AVAN01000028.1	SAMN02470628		Ib	Gammaproteobacteria	Enterobacterales	Enterobacteriaceae	Klebsiella	2017				Taiwan	Homo sapiens				rectal swab		Human	Intestine/Rectum/Feces
Draft	AVAN01000049.1	SAMN02470628		Ib	Gammaproteobacteria	Enterobacterales	Enterobacteriaceae	Klebsiella	2017				Taiwan	Homo sapiens				rectal swab		Human	Intestine/Rectum/Feces
Draft	AVAN01000004.1	SAMN02470628		Ib	Gammaproteobacteria	Enterobacterales	Enterobacteriaceae	Klebsiella	2017				Taiwan	Homo sapiens				rectal swab		Human	Intestine/Rectum/Feces
Draft	NIUG01000076.1	SAMN07203029		Ib	Gammaproteobacteria	Enterobacterales	Enterobacteriaceae	Klebsiella	2016				Thailand	Homo sapiens				Rectal swab	13.7583 N 100.4854 E	Human	Intestine/Rectum/Feces
Draft	NIUF01000078.1	SAMN07203030		Ib	Gammaproteobacteria	Enterobacterales	Enterobacteriaceae	Klebsiella	2016				Thailand	Homo sapiens				Rectal swab	13.7583 N 100.4854 E	Human	Intestine/Rectum/Feces
Draft	NQAN01000071.1	SAMN07450551		cr	Gammaproteobacteria	Enterobacterales	Enterobacteriaceae	Klebsiella	2015				Thailand	Homo sapiens				Rectal swab	13.7579 N 100.4858 E	Human	Intestine/Rectum/Feces
Draft	NQAD01000091.1	SAMN07450553		Ib	Gammaproteobacteria	Enterobacterales	Enterobacteriaceae	Klebsiella	2016				Thailand	Homo sapiens				Rectal swab	13.7579 N 100.4858 E	Human	Intestine/Rectum/Feces
Draft	NQAC01000024.1	SAMN07450555		cr	Gammaproteobacteria	Enterobacterales	Enterobacteriaceae	Klebsiella	2016				Thailand	Homo sapiens				Rectal swab	13.7579 N 100.4858 E	Human	Intestine/Rectum/Feces
Draft	NQAB01000090.1	SAMN07450556		cr	Gammaproteobacteria	Enterobacterales	Enterobacteriaceae	Klebsiella	2016				Thailand	Homo sapiens				Rectal swab	13.7579 N 100.4858 E	Human	Intestine/Rectum/Feces
Draft	NQAA01000052.1	SAMN07450557		IbL	Gammaproteobacteria	Enterobacterales	Enterobacteriaceae	Klebsiella	2016				Thailand	Homo sapiens				Rectal swab	13.7579 N 100.4858 E	Human	Intestine/Rectum/Feces
Draft	NPZX01000065.1	SAMN07450560		IbL	Gammaproteobacteria	Enterobacterales	Enterobacteriaceae	Klebsiella	2016				Thailand	Homo sapiens				Rectal swab	13.7579 N 100.4858 E	Human	Intestine/Rectum/Feces
Draft	NPZS01000050.1	SAMN07450565		cr	Gammaproteobacteria	Enterobacterales	Enterobacteriaceae	Klebsiella	2016				Thailand	Homo sapiens				Rectal swab	13.7579 N 100.4858 E	Human	Intestine/Rectum/Feces
Draft	NPZR01000067.1	SAMN07450566		cr	Gammaproteobacteria	Enterobacterales	Enterobacteriaceae	Klebsiella	2016				Thailand	Homo sapiens				Rectal swab	13.7579 N 100.4858 E	Human	Intestine/Rectum/Feces
Draft	NPZQ01000088.1	SAMN07450567		cr	Gammaproteobacteria	Enterobacterales	Enterobacteriaceae	Klebsiella	2015				Thailand	Homo sapiens				Rectal swab	13.7579 N 100.4858 E	Human	Intestine/Rectum/Feces
Draft	NPZP01000014.1	SAMN07450568		IbL	Gammaproteobacteria	Enterobacterales	Enterobacteriaceae	Enterobacter	2016				Thailand	Homo sapiens				Rectal swab	13.7579 N 100.4858 E	Human	Intestine/Rectum/Feces
Draft	NPZO01000106.1	SAMN07450569		cr	Gammaproteobacteria	Enterobacterales	Enterobacteriaceae	Shigella	2016				Thailand	Homo sapiens				Rectal swab	13.7579 N 100.4858 E	Human	Intestine/Rectum/Feces
Draft	NPZL01000063.1	SAMN07450572		Ib	Gammaproteobacteria	Enterobacterales	Enterobacteriaceae	Klebsiella	2016				Thailand	Homo sapiens				Rectal swab	13.7579 N 100.4858 E	Human	Intestine/Rectum/Feces
Draft	NQAY01000071.1	SAMN07450575		Ib	Gammaproteobacteria	Enterobacterales	Enterobacteriaceae	Klebsiella	2016				Thailand	Homo sapiens				Rectal swab	13.7579 N 100.4858 E	Human	Intestine/Rectum/Feces
Draft	NQAX01000067.1	SAMN07450576		IbL	Gammaproteobacteria	Enterobacterales	Enterobacteriaceae	Klebsiella	2016				Thailand	Homo sapiens				Rectal swab	13.7579 N 100.4858 E	Human	Intestine/Rectum/Feces
Draft	NQAK01000081.1	SAMN07450577		IbL	Gammaproteobacteria	Enterobacterales	Enterobacteriaceae	Klebsiella	2016				Thailand	Homo sapiens				Rectal swab	13.7579 N 100.4858 E	Human	Intestine/Rectum/Feces
Draft	NQAW01000102.1	SAMN07450583		cr	Gammaproteobacteria	Enterobacterales	Enterobacteriaceae	Klebsiella	2016				Thailand	Homo sapiens				Rectal swab	13.7579 N 100.4858 E	Human	Intestine/Rectum/Feces
Draft	NQAV01000050.1	SAMN07450584		cr	Gammaproteobacteria	Enterobacterales	Enterobacteriaceae	Klebsiella	2016				Thailand	Homo sapiens				Rectal swab	13.7579 N 100.4858 E	Human	Intestine/Rectum/Feces
Draft	NQAT01000074.1	SAMN07450587		IbL	Gammaproteobacteria	Enterobacterales	Enterobacteriaceae	Klebsiella	2016				Thailand	Homo sapiens				Rectal swab	13.7579 N 100.4858 E	Human	Intestine/Rectum/Feces
Draft	NQAS01000044.1	SAMN07450588		IbL	Gammaproteobacteria	Enterobacterales	Enterobacteriaceae	Klebsiella	2016				Thailand	Homo sapiens				Rectal swab	13.7579 N 100.4858 E	Human	Intestine/Rectum/Feces
Draft	NQAP01000055.1	SAMN07450592		cr	Gammaproteobacteria	Enterobacterales	Enterobacteriaceae	Klebsiella	2016				Thailand	Homo sapiens				Rectal swab	13.7579 N 100.4858 E	Human	Intestine/Rectum/Feces
Draft	NPZF01000032.1	SAMN07450619		IbL	Gammaproteobacteria	Enterobacterales	Enterobacteriaceae	Klebsiella	2017				Thailand	Homo sapiens				Rectal swab	13.7579 N 100.4858 E	Human	Intestine/Rectum/Feces
Draft	NQAL01000052.1	SAMN07450622		cr	Gammaproteobacteria	Enterobacterales	Enterobacteriaceae	Klebsiella	2017				Thailand	Homo sapiens				Rectal swab	13.7579 N 100.4858 E	Human	Intestine/Rectum/Feces
Draft	NQBQ01000091.1	SAMN07450638		cr	Gammaproteobacteria	Enterobacterales	Enterobacteriaceae	Klebsiella	2015				Thailand	Homo sapiens				Rectal swab	18.5745 N 99.0086 E	Human	Intestine/Rectum/Feces
Draft	NQDK01000116.1	SAMN07450661		cr	Gammaproteobacteria	Enterobacterales	Enterobacteriaceae	Escherichia	2014				Thailand	Homo sapiens				Rectal swab	18.5745 N 99.0086 E	Human	Intestine/Rectum/Feces
Draft	NQCM01000009.1	SAMN07450676		cr	Gammaproteobacteria	Enterobacterales	Enterobacteriaceae	Escherichia	2014				Thailand	Homo sapiens				Rectal swab	18.5745 N 99.0086 E	Human	Intestine/Rectum/Feces
Draft	NQCI01000086.1	SAMN07450680		cr	Gammaproteobacteria	Enterobacterales	Enterobacteriaceae	Klebsiella	2014				Thailand	Homo sapiens				Rectal swab	18.5745 N 99.0086 E	Human	Intestine/Rectum/Feces
Draft	MZMY01000022.1	SAMN06392936		IbL	Gammaproteobacteria	Enterobacterales	Enterobacteriaceae	Klebsiella	2016				United Kingdom	Homo sapiens	screening		male	rectal swab	51.48 N 0.22 W	Human	Intestine/Rectum/Feces
Draft	JMWK01000027.1	SAMN02581307		Ib	Gammaproteobacteria	Enterobacterales	Enterobacteriaceae	Klebsiella	2013				USA	Homo sapiens				Rectal swab		Human	Intestine/Rectum/Feces
Draft	JMWK01000012.1	SAMN02581307		IbL	Gammaproteobacteria	Enterobacterales	Enterobacteriaceae	Klebsiella	2013				USA	Homo sapiens				Rectal swab		Human	Intestine/Rectum/Feces
Draft	LVCD01000027.1	SAMN04555532		Ib	Gammaproteobacteria	Enterobacterales	Enterobacteriaceae	Klebsiella	2013				USA	Homo sapiens	Colonization			Rectal swab	41.89 N 87.62 W	Human	Intestine/Rectum/Feces
Draft	LVCD01000034.1	SAMN04555532		IbL	Gammaproteobacteria	Enterobacterales	Enterobacteriaceae	Klebsiella	2013				USA	Homo sapiens	Colonization			Rectal swab	41.89 N 87.62 W	Human	Intestine/Rectum/Feces
Draft	AQCI01000051.1	SAMN02951926		IbL	Gammaproteobacteria	Enterobacterales	Enterobacteriaceae	Klebsiella	2010				Italy					rectal swab		Human	Intestine/Rectum/Feces
Draft	JXIU01000066.1	SAMN03281029		cr	Gammaproteobacteria	Enterobacterales	Enterobacteriaceae	Klebsiella	2012				Netherlands	Homo sapiens				rectum	53.13 N 6.33 E	Human	Intestine/Rectum/Feces
Draft	JXIV01000118.1	SAMN03281031		cr	Gammaproteobacteria	Enterobacterales	Enterobacteriaceae	Klebsiella	2012				Netherlands	Homo sapiens				rectum	53.13 N 6.33 E	Human	Intestine/Rectum/Feces
Draft	JXIW01000035.1	SAMN03281039		cr	Gammaproteobacteria	Enterobacterales	Enterobacteriaceae	Klebsiella	2012				Netherlands	Homo sapiens				Rectum	53.13 N 6.33 E	Human	Intestine/Rectum/Feces
Draft	JXIZ01000072.1	SAMN03281072		cr	Gammaproteobacteria	Enterobacterales	Enterobacteriaceae	Klebsiella	2012				Netherlands	Homo sapiens				Rectum	53.13 N 6.33 E	Human	Intestine/Rectum/Feces
Draft	JXJA01000033.1	SAMN03281073		cr	Gammaproteobacteria	Enterobacterales	Enterobacteriaceae	Klebsiella	2012				Netherlands	Homo sapiens				Rectum	53.13 N 6.33 E	Human	Intestine/Rectum/Feces
Draft	LDOY01000089.1	SAMN03734957		cr	Gammaproteobacteria	Enterobacterales	Enterobacteriaceae	Klebsiella	2012				Netherlands	Homo sapiens				Rectum	53.13 N 6.33 E	Human	Intestine/Rectum/Feces
Draft	AOGH01000047.1	SAMN02415263		cr	Gammaproteobacteria	Enterobacterales	Enterobacteriaceae	Salmonella					China	Homo sapiens				stool		Human	Intestine/Rectum/Feces
Draft	AROK01000151.1	SAMN06677849		cr	Gammaproteobacteria	Enterobacterales	Enterobacteriaceae	Salmonella	2012				China	Homo sapiens				stool		Human	Intestine/Rectum/Feces
Draft	AROV01000173.1	SAMN06677854		cr	Gammaproteobacteria	Enterobacterales	Enterobacteriaceae	Salmonella	2010				China	Homo sapiens				stool		Human	Intestine/Rectum/Feces
Draft	LXNC01000080.1	SAMN04868721		IbL	Gammaproteobacteria	Enterobacterales	Enterobacteriaceae	Klebsiella	2013				Greece	Homo sapiens				Stool	38.03 N 23.79 E	Human	Intestine/Rectum/Feces
Draft	LXMY01000066.1	SAMN04868725		IbL	Gammaproteobacteria	Enterobacterales	Enterobacteriaceae	Klebsiella	2013				Greece	Homo sapiens				Stool	38.03 N 23.79 E	Human	Intestine/Rectum/Feces
Draft	LXMX01000066.1	SAMN04868726		IbL	Gammaproteobacteria	Enterobacterales	Enterobacteriaceae	Klebsiella	2012				Greece	Homo sapiens				Stool	38.03 N 23.79 E	Human	Intestine/Rectum/Feces
Draft	LXMW01000040.1	SAMN04868727		IbL	Gammaproteobacteria	Enterobacterales	Enterobacteriaceae	Klebsiella	2013				Greece	Homo sapiens				Stool	38.03 N 23.79 E	Human	Intestine/Rectum/Feces
Draft	LXMV01000077.1	SAMN04868728		IbL	Gammaproteobacteria	Enterobacterales	Enterobacteriaceae	Klebsiella	2013				Greece	Homo sapiens				Stool	38.03 N 23.79 E	Human	Intestine/Rectum/Feces
Draft	LXMO01000103.1	SAMN04868735		IbL	Gammaproteobacteria	Enterobacterales	Enterobacteriaceae	Klebsiella	2013				Greece	Homo sapiens				Stool	38.03 N 23.79 E	Human	Intestine/Rectum/Feces
Draft	LXMN01000063.1	SAMN04868736		cr	Gammaproteobacteria	Enterobacterales	Enterobacteriaceae	Klebsiella	2013				Greece	Homo sapiens				Stool	38.03 N 23.79 E	Human	Intestine/Rectum/Feces
Draft	LXMM01000072.1	SAMN04868737		cr	Gammaproteobacteria	Enterobacterales	Enterobacteriaceae	Klebsiella	2014				Greece	Homo sapiens				Stool	38.03 N 23.79 E	Human	Intestine/Rectum/Feces
Draft	LXML01000042.1	SAMN04868738		IbL	Gammaproteobacteria	Enterobacterales	Enterobacteriaceae	Klebsiella	2014				Greece	Homo sapiens				Stool	38.03 N 23.79 E	Human	Intestine/Rectum/Feces
Draft	LXMK01000038.1	SAMN04868739		IbL	Gammaproteobacteria	Enterobacterales	Enterobacteriaceae	Klebsiella	2014				Greece	Homo sapiens				Stool	38.03 N 23.79 E	Human	Intestine/Rectum/Feces
Draft	LXMJ01000064.1	SAMN04868740		IbL	Gammaproteobacteria	Enterobacterales	Enterobacteriaceae	Klebsiella	2012				Greece	Homo sapiens				Stool	38.03 N 23.79 E	Human	Intestine/Rectum/Feces
Draft	LXMG01000072.1	SAMN04868743		IbL	Gammaproteobacteria	Enterobacterales	Enterobacteriaceae	Klebsiella	2012				Greece	Homo sapiens				Stool	38.03 N 23.79 E	Human	Intestine/Rectum/Feces
Draft	LXMF01000120.1	SAMN04868744		IbL	Gammaproteobacteria	Enterobacterales	Enterobacteriaceae	Klebsiella	2013				Greece	Homo sapiens				Stool	38.03 N 23.79 E	Human	Intestine/Rectum/Feces
Draft	NKYL01000149.1	SAMN07317946		IbL	Gammaproteobacteria	Enterobacterales	Enterobacteriaceae	Escherichia	2014				Laos	Homo sapiens	asymptomatic			stool	19.52 N 102.10 E	Human	Intestine/Rectum/Feces
Draft	NKYM01000158.1	SAMN07318474		IbL	Gammaproteobacteria	Enterobacterales	Enterobacteriaceae	Escherichia	2014				Laos	Homo sapiens	asymptomatic			stool	19.52 N 102.10 E	Human	Intestine/Rectum/Feces
Draft	LIDY01000091.1	SAMN03975954		Ib	Gammaproteobacteria	Enterobacterales	Enterobacteriaceae	Salmonella	2015				Spain	Homo sapiens				stool	40.48 N 3.68 W	Human	Intestine/Rectum/Feces
Draft	NAAN01000056.1	SAMN04394777		IbL	Gammaproteobacteria	Enterobacterales	Enterobacteriaceae	Salmonella	2010				USA	Homo sapiens	Salmonella infections or carrier			stool		Human	Intestine/Rectum/Feces
Draft	NAAR01000102.1	SAMN04394898		cr	Gammaproteobacteria	Enterobacterales	Enterobacteriaceae	Salmonella	2008				USA	Homo sapiens	Salmonella infections or carrier			stool		Human	Intestine/Rectum/Feces
Draft	AZOR01000238.1	SAMN02437374		IbL	Gammaproteobacteria	Enterobacterales	Enterobacteriaceae	Shigella	2006					Homo sapiens	Dysentery, Bacillary			stool sample		Human	Intestine/Rectum/Feces
Draft	JDWN01000076.1	SAMN02640651		Ib	Gammaproteobacteria	Enterobacterales	Enterobacteriaceae	Klebsiella	2005	human gut		perianal swab	USA						39.283333 N 76.616667 W	Human	Intestine/Rectum/Feces
Complete	NZ_CP018693.1	SAMN05412457	Plasmid	cr	Gammaproteobacteria	Enterobacterales	Enterobacteriaceae	Klebsiella	2014				Germany	Homo sapiens	colonization		male	anal swab	51.539190168651764 N 9.911562499999945 E	Human	Intestine/Rectum/Feces
Complete	NZ_CP023950.1	SAMN07312491	Plasmid	cr	Gammaproteobacteria	Enterobacterales	Enterobacteriaceae	Klebsiella	2014				Canada	Homo sapiens	Screening			Perirectal		Human	Intestine/Rectum/Feces
Complete	NZ_CP023903.1	SAMN07312477	Plasmid	cr	Gammaproteobacteria	Enterobacterales	Enterobacteriaceae	Escherichia	2015				Canada	Homo sapiens	Screening			Rectal		Human	Intestine/Rectum/Feces
Complete	NZ_CP023947.1	SAMN07312490	Plasmid	cr	Gammaproteobacteria	Enterobacterales	Enterobacteriaceae	Klebsiella	2014				Canada	Homo sapiens	Screening			Rectal		Human	Intestine/Rectum/Feces
Complete	NZ_CP024194.1	SAMN06112197	Plasmid	cr	Gammaproteobacteria	Enterobacterales	Enterobacteriaceae	Klebsiella	2013				Australia	Homo sapiens	carriage			rectal swab	37.8457 S 144.9821 E	Human	Intestine/Rectum/Feces
Complete	NZ_CP022696.1	SAMN07452765	Plasmid	cr	Gammaproteobacteria	Enterobacterales	Enterobacteriaceae	Citrobacter	2015				Australia	Homo sapiens	Colonisation			Rectal swab	37.81 S 144.96 E	Human	Intestine/Rectum/Feces
Draft	LNUK01000061.1	SAMN04297176	Plasmid	cr	Gammaproteobacteria	Enterobacterales	Enterobacteriaceae	Escherichia	2012				China	Homo sapiens	infectious disease			stool	41.8 N 123.38 E	Human	Intestine/Rectum/Feces
Complete	NZ_CP017987.1	SAMN05412796	Plasmid	IbL	Gammaproteobacteria	Enterobacterales	Enterobacteriaceae	Klebsiella	2014				Germany	Homo sapiens	colonization		male	anal swab	51.539190168651764 N 9.911562499999945 E	Human	Intestine/Rectum/Feces
Complete	NZ_CP018722.1	SAMN05412804	Plasmid	IbL	Gammaproteobacteria	Enterobacterales	Enterobacteriaceae	Klebsiella	2014				Germany	Homo sapiens	colonization		male	anal swab	51.539190168651764 N 9.911562499999945 E	Human	Intestine/Rectum/Feces
Complete	NZ_CM007853.1	SAMN06293693	Plasmid	IbL	Gammaproteobacteria	Enterobacterales	Enterobacteriaceae	Klebsiella	2013				Switzerland	Homo sapiens	Carriage			Feces	46.1934 N 6.14797 E	Human	Intestine/Rectum/Feces
Complete	NZ_CP011645.1	SAMN03024583	Plasmid	Ib	Gammaproteobacteria	Enterobacterales	Enterobacteriaceae	Klebsiella	2012				USA	Homo sapiens				Perirectal	38.14 N 78.45 W	Human	Intestine/Rectum/Feces
Complete	NZ_CP018353.1	SAMN03733793	Plasmid	IbL	Gammaproteobacteria	Enterobacterales	Enterobacteriaceae	Klebsiella	2011				USA	Homo sapiens				Perirectal	38.14 N 78.45 W	Human	Intestine/Rectum/Feces
Complete	NZ_CP018354.1	SAMN03733793	Plasmid	IbL	Gammaproteobacteria	Enterobacterales	Enterobacteriaceae	Klebsiella	2011				USA	Homo sapiens				Perirectal	38.14 N 78.45 W	Human	Intestine/Rectum/Feces
Complete	NZ_CP008791.1	SAMN02786843	Plasmid	Ib	Gammaproteobacteria	Enterobacterales	Enterobacteriaceae	Klebsiella	2012				USA					perirectal swab		Human	Intestine/Rectum/Feces
Complete	NZ_CP009864.1	SAMN02803823	Plasmid	Ib	Gammaproteobacteria	Enterobacterales	Enterobacteriaceae	Klebsiella	2013				USA					perirectal swab		Human	Intestine/Rectum/Feces
Complete	NZ_CP009873.1	SAMN02820977	Plasmid	IbL	Gammaproteobacteria	Enterobacterales	Enterobacteriaceae	Klebsiella	2013				USA					perirectal swab		Human	Intestine/Rectum/Feces
Complete	NZ_CP009776.1	SAMN02820981	Plasmid	Ib	Gammaproteobacteria	Enterobacterales	Enterobacteriaceae	Klebsiella	2013				USA					perirectal swab		Human	Intestine/Rectum/Feces
Complete	NZ_CP009778.1	SAMN02820981	Plasmid	IbL	Gammaproteobacteria	Enterobacterales	Enterobacteriaceae	Klebsiella	2013				USA					perirectal swab		Human	Intestine/Rectum/Feces
Complete	NZ_CP023948.1	SAMN07312490	Plasmid	IbL	Gammaproteobacteria	Enterobacterales	Enterobacteriaceae	Klebsiella	2014				Canada	Homo sapiens	Screening			Rectal		Human	Intestine/Rectum/Feces
Complete	NZ_CP012569.1	SAMN04008893	Plasmid	Ib	Gammaproteobacteria	Enterobacterales	Enterobacteriaceae	Klebsiella	2015				USA	Homo sapiens	CRE Colonization			Rectal	34.0561 N 118.4297 W	Human	Intestine/Rectum/Feces
Complete	NZ_CP024192.1	SAMN06112197	Plasmid	Ib	Gammaproteobacteria	Enterobacterales	Enterobacteriaceae	Klebsiella	2013				Australia	Homo sapiens	carriage			rectal swab	37.8457 S 144.9821 E	Human	Intestine/Rectum/Feces
Complete	NZ_CP022696.1	SAMN07452765	Plasmid	IbL	Gammaproteobacteria	Enterobacterales	Enterobacteriaceae	Citrobacter	2015				Australia	Homo sapiens	Colonisation			Rectal swab	37.81 S 144.96 E	Human	Intestine/Rectum/Feces
Complete	NZ_KX118608.1	SAMN05277828	Plasmid	Ib	Gammaproteobacteria	Enterobacterales	Enterobacteriaceae	Klebsiella	2011				Brazil	Homo sapiens	nosocomial infection			rectal swab	22.736269 S 47.644183 W	Human	Intestine/Rectum/Feces
Complete	NZ_CP009862.1	SAMN02709589	Plasmid	Ib	Gammaproteobacteria	Enterobacterales	Enterobacteriaceae	Escherichia	2013				USA					rectal swab		Human	Intestine/Rectum/Feces
Draft	LNHH01000061.1	SAMN04158290		IbL	Gammaproteobacteria	Enterobacterales	Enterobacteriaceae	Klebsiella	2011				Norway	Homo sapiens				Airway specimen		Human	Respiratory
Draft	MAPJ01000041.1	SAMN05301551		IbL	Gammaproteobacteria	Enterobacterales	Enterobacteriaceae	Klebsiella	2015/2016				USA	Homo sapiens	pneumonia			BAL	40.4406 N 79.9959 W	Human	Respiratory
Draft	MAPH01000027.1	SAMN05301553		IbL	Gammaproteobacteria	Enterobacterales	Enterobacteriaceae	Klebsiella	2015/2016				USA	Homo sapiens	pneumonia			BAL	40.4406 N 79.9959 W	Human	Respiratory
Complete	NZ_CP016295.1	SAMN04096368		Ib	Gammaproteobacteria	Pseudomonadales	Moraxellaceae	Acinetobacter					USA	Homo sapiens	Pneumococcal septicemia	septicemia, necrosis of liver, acute kidney failure, acute respiratory failure, chronic pulmonary heart disease, pulmonary collapse, DVT	female	BAL	37.2667 N 79.9333 W	Human	Respiratory
Draft	NIAM01000070.1	SAMN06445931		IbL	Gammaproteobacteria	Enterobacterales	Enterobacteriaceae	Klebsiella	2010				USA	Homo sapiens	Acute cellular rejection			Brocheal washing	40.44 N 79.96 W	Human	Respiratory
Draft	NIAK01000074.1	SAMN06445933		IbL	Gammaproteobacteria	Enterobacterales	Enterobacteriaceae	Klebsiella	2011				USA	Homo sapiens	Ventilatorassociated pneumonia			Broncheal washing	40.44 N 79.96 W	Human	Respiratory
Complete	NZ_CP017644.1	SAMN05601667		Ib	Gammaproteobacteria	Pseudomonadales	Moraxellaceae	Acinetobacter	2015				South Korea	Homo sapiens				Bronchial		Human	Respiratory
Draft	MRBE01000061.1	SAMN06075450		cr	Gammaproteobacteria	Enterobacterales	Enterobacteriaceae	Klebsiella	2014				Italy	Homo sapiens	carriage			bronchial aspirate	38.07 N 13.20 E	Human	Respiratory
Draft	LXMU01000040.1	SAMN04868729		IbL	Gammaproteobacteria	Enterobacterales	Enterobacteriaceae	Klebsiella	2012				Greece	Homo sapiens				Bronchial secretion	38.03 N 23.79 E	Human	Respiratory
Draft	LXMQ01000093.1	SAMN04868733		IbL	Gammaproteobacteria	Enterobacterales	Enterobacteriaceae	Klebsiella	2014				Greece	Homo sapiens				Bronchial secretion	38.03 N 23.79 E	Human	Respiratory
Draft	NINT01000013.1	SAMN07171778		Ib	Gammaproteobacteria	Pseudomonadales	Pseudomonadaceae	Pseudomonas	2008				Portugal	Homo sapiens	Respiratoy infection			Bronchial secretions		Human	Respiratory
Draft	AYFD01000023.1	SAMN02597382		Ib	Gammaproteobacteria	Pseudomonadales	Moraxellaceae	Acinetobacter	2007				USA	Homo sapiens				bronchial wash		Human	Respiratory
Draft	AYFL01000064.1	SAMN02597390		Ib	Gammaproteobacteria	Pseudomonadales	Moraxellaceae	Acinetobacter	2007				USA	Homo sapiens				bronchial wash		Human	Respiratory
Draft	AYGG01000019.1	SAMN02597411		Ib	Gammaproteobacteria	Pseudomonadales	Moraxellaceae	Acinetobacter	2008				USA	Homo sapiens				bronchial wash		Human	Respiratory
Complete	NZ_CP021775.1	SAMN05020321		Ib	Gammaproteobacteria	Pseudomonadales	Pseudomonadaceae	Pseudomonas	2005				Mexico	Homo sapiens	ventilatorassociated pneumonia			bronchial washing		Human	Respiratory
Complete	CP024838.1	SAMN07944237		Ib	Gammaproteobacteria	Enterobacterales	Enterobacteriaceae	Klebsiella	2014				South Korea	Homo sapiens				Bronchial washing		Human	Respiratory
Complete	NZ_CP024838.1	SAMN07944237		Ib	Gammaproteobacteria	Enterobacterales	Enterobacteriaceae	Klebsiella	2014				South Korea	Homo sapiens				Bronchial washing		Human	Respiratory
Complete	NZ_CP020581.1	SAMN06650261		Ib	Gammaproteobacteria	Pseudomonadales	Moraxellaceae	Acinetobacter	2013				South Korea	Homo sapiens				Bronchial washing fluid		Human	Respiratory
Draft	AYGN01000002.1	SAMN02597417		Ib	Gammaproteobacteria	Pseudomonadales	Moraxellaceae	Acinetobacter	2007				USA	Homo sapiens				bronchioalveolar lavage		Human	Respiratory
Draft	LYUR01000024.1	SAMN05173299		Ib	Gammaproteobacteria	Enterobacterales	Enterobacteriaceae	Enterobacter	2011				China	Homo sapiens	penumonia			Bronchoalvelar lavage (BAL)	41.8057 N 123.43153 E	Human	Respiratory
Draft	MNPG01000092.1	SAMN05792428		Ib	Gammaproteobacteria	Enterobacterales	Enterobacteriaceae	Klebsiella	2016				India	Homo sapiens	Infection			bronchoalveolar lavage	28.57455252165917 N 77.23535154014826 E	Human	Respiratory
Draft	MSSF01000155.1	SAMN06191597		IbL	Gammaproteobacteria	Enterobacterales	Enterobacteriaceae	Klebsiella	2014				Italy	Homo sapiens	lung trasplantation			BronchoAlveolar Lavage	45.4654 N 9.1859 E	Human	Respiratory
Draft	MSSI01000353.1	SAMN06191600		IbL	Gammaproteobacteria	Enterobacterales	Enterobacteriaceae	Klebsiella	2014				Italy	Homo sapiens	lung trasplantation			BronchoAlveolar Lavage	38.1157 N 13.3613 E	Human	Respiratory
Draft	JZCV01000070.1	SAMN03333172		Ib	Gammaproteobacteria	Enterobacterales	Enterobacteriaceae	Enterobacter	2011				USA	Homo sapiens				Bronchoalveolar lavage	46 N 94 W	Human	Respiratory
Draft	NIAU01000038.1	SAMN06445923		Ib	Gammaproteobacteria	Enterobacterales	Enterobacteriaceae	Klebsiella	2008				USA	Homo sapiens	Ventilatorassociated pneumonia			Bronchoalveolar lavage	40.44 N 79.96 W	Human	Respiratory
Draft	NIAN01000155.1	SAMN06445930		IbL	Gammaproteobacteria	Enterobacterales	Enterobacteriaceae	Klebsiella	2010				USA	Homo sapiens	Acute cellular rejection			Bronchoalveolar lavage	40.44 N 79.96 W	Human	Respiratory
Draft	NIAI01000665.1	SAMN06445935		IbL	Gammaproteobacteria	Enterobacterales	Enterobacteriaceae	Klebsiella	2012				USA	Homo sapiens	Tracheal colonization			Bronchoalveolar lavage	40.44 N 79.96 W	Human	Respiratory
Draft	NIAA01000013.1	SAMN06445943		IbL	Gammaproteobacteria	Enterobacterales	Enterobacteriaceae	Klebsiella	2012				USA	Homo sapiens	Intraabdominal abscess			Bronchoalveolar lavage	40.44 N 79.96 W	Human	Respiratory
Draft	JAPJ01000009.1	SAMN02138646		Ib	Gammaproteobacteria	Enterobacterales	Enterobacteriaceae	Escherichia										BRONCHOALVEOLAR LAVAGE		Human	Respiratory
Draft	LUTT01000025.1	SAMN04550333		IbL	Gammaproteobacteria	Enterobacterales	Enterobacteriaceae	Klebsiella	2006				Brazil	Homo sapiens				bronchoalveolar lavage fluid	25 S 49 W	Human	Respiratory
Complete	CP010512.1	SAMN03099688		IbL	Gammaproteobacteria	Enterobacterales	Enterobacteriaceae	Enterobacter	2013				USA	Homo sapiens	kidney transplant			bronchoalveolar lavage from kidney transplant patient	33.7911 N 84.3233 W	Human	Respiratory
Draft	JPGT01000095.1	SAMN02900563		IbL	Gammaproteobacteria	Enterobacterales	Enterobacteriaceae	Klebsiella	2012				USA	Homo sapiens				Bronchoscopy		Human	Respiratory
Draft	NGXZ01000093.1	SAMN06917619		IbL	Gammaproteobacteria	Enterobacterales	Enterobacteriaceae	Klebsiella	2013				Italy	Homo sapiens	septic shok		male	broncoalveolar lavage	45.4642 N 9.18944 E	Human	Respiratory
Draft	NGXP01000035.1	SAMN06917629		IbL	Gammaproteobacteria	Enterobacterales	Enterobacteriaceae	Klebsiella	2013				Italy	Homo sapiens	aortic dissection		male	broncoalveolar lavage	45.4642 N 9.18944 E	Human	Respiratory
Draft	NGXO01000095.1	SAMN06917630		IbL	Gammaproteobacteria	Enterobacterales	Enterobacteriaceae	Klebsiella	2013				Italy	Homo sapiens	hyperpyrexia		male	broncoalveolar lavage	45.4642 N 9.18944 E	Human	Respiratory
Draft	NGXI01000123.1	SAMN06917636		Ib	Gammaproteobacteria	Enterobacterales	Enterobacteriaceae	Klebsiella	2013				Italy	Homo sapiens	chronic respiratory insufficiency		male	broncoalveolar lavage	45.4642 N 9.18944 E	Human	Respiratory
Draft	NGWM01000088.1	SAMN06917658		IbL	Gammaproteobacteria	Enterobacterales	Enterobacteriaceae	Klebsiella	2014				Italy	Homo sapiens	acute myocardical infarction		male	broncoalveolar lavage	45.4642 N 9.18944 E	Human	Respiratory
Draft	NGWK01000056.1	SAMN06917660		cr	Gammaproteobacteria	Enterobacterales	Enterobacteriaceae	Klebsiella	2014				Italy	Homo sapiens	coronary heart disease		male	broncoalveolar lavage	45.4642 N 9.18944 E	Human	Respiratory
Draft	MSSJ01000166.1	SAMN06191596		IbL	Gammaproteobacteria	Enterobacterales	Enterobacteriaceae	Klebsiella	2014				Italy	Homo sapiens	lung trasplantation			Endobronchial swab	45.4654 N 9.1859 E	Human	Respiratory
Draft	LJEW02000145.1	SAMN04011456		Ib	Gammaproteobacteria	Enterobacterales	Enterobacteriaceae	Enterobacter	2013				South Africa	Homo sapiens			male	endotracheal apirate (ETA)	29.83432 S 30.99865 E	Human	Respiratory
Draft	LJEW02000171.1	SAMN04011456		IbL	Gammaproteobacteria	Enterobacterales	Enterobacteriaceae	Enterobacter	2013				South Africa	Homo sapiens			male	endotracheal apirate (ETA)	29.83432 S 30.99865 E	Human	Respiratory
Draft	NBOJ01000053.1	SAMN06670982		cr	Gammaproteobacteria	Enterobacterales	Enterobacteriaceae	Klebsiella	2013				Philippines	Homo sapiens	bacterial infectious disease			endotracheal aspirate	14.60 N 121.02 E	Human	Respiratory
Draft	NBOP01000103.1	SAMN06670988		cr	Gammaproteobacteria	Enterobacterales	Enterobacteriaceae	Klebsiella	2013				Philippines	Homo sapiens	bacterial infectious disease			endotracheal aspirate	14.60 N 121.02 E	Human	Respiratory
Complete	NZ_CP020591.1	SAMN06650242		Ib	Gammaproteobacteria	Pseudomonadales	Moraxellaceae	Acinetobacter	2013				South Korea	Homo sapiens				Endotracheal aspirate		Human	Respiratory
Draft	FXMS01000050.1	SAMEA2609406		IbL	Gammaproteobacteria	Enterobacterales	Enterobacteriaceae	Klebsiella	2010/2012				Pakistan	Homo sapiens		diseased		Endotracheal tube		Human	Respiratory
Draft	FXOL01000048.1	SAMEA2609433		cr	Gammaproteobacteria	Enterobacterales	Enterobacteriaceae	Klebsiella	2010/2012				Pakistan	Homo sapiens		diseased		Endotracheal tube		Human	Respiratory
Draft	FXOP01000050.1	SAMEA2609440		cr	Gammaproteobacteria	Enterobacterales	Enterobacteriaceae	Klebsiella	2010/2012				Pakistan	Homo sapiens		diseased		Endotracheal tube		Human	Respiratory
Complete	NZ_CP010779.1	SAMN03290686		Ib	Gammaproteobacteria	Pseudomonadales	Moraxellaceae	Acinetobacter	2014				China	Homo sapiens	Pneumonia			Lower respiratory tract	30.256769 N 120.201838 E	Human	Respiratory
Draft	MQWQ01000078.1	SAMN06019655		Ib	Gammaproteobacteria	Xanthomonadales	Xanthomonadaceae	Stenotrophomonas	2010				Italy	Homo sapiens	cystic fibrosis			lung	41.89 N 12.46 E	Human	Respiratory
Draft	MQWR01000080.1	SAMN06019656		Ib	Gammaproteobacteria	Xanthomonadales	Xanthomonadaceae	Stenotrophomonas	2011				Italy	Homo sapiens	cystic fibrosis			lung	41.89 N 12.46 E	Human	Respiratory
Draft	MQWS01000086.1	SAMN06019657		Ib	Gammaproteobacteria	Xanthomonadales	Xanthomonadaceae	Stenotrophomonas	2012				Italy	Homo sapiens	cystic fibrosis			lung	41.89 N 12.46 E	Human	Respiratory
Draft	MQWU01000072.1	SAMN06019659		Ib	Gammaproteobacteria	Xanthomonadales	Xanthomonadaceae	Stenotrophomonas	2013				Italy	Homo sapiens	cystic fibrosis			lung	41.89 N 12.46 E	Human	Respiratory
Draft	MQZW01000064.1	SAMN06019705		Ib	Gammaproteobacteria	Xanthomonadales	Xanthomonadaceae	Stenotrophomonas	2005				Italy	Homo sapiens	cystic fibrosis			lung	41.89 N 12.46 E	Human	Respiratory
Draft	NGSQ01000003.1	SAMN04521873		cr	Gammaproteobacteria	Enterobacterales	Enterobacteriaceae	Klebsiella	2015				USA	Homo sapiens				Nasal		Human	Respiratory
Complete	NZ_CP018140.1	SAMN05412444		cr	Gammaproteobacteria	Enterobacterales	Enterobacteriaceae	Klebsiella	2013				Germany	Homo sapiens	colonization		male	nose	51.5392 N 9.9116 E	Human	Respiratory
Complete	NZ_CP020590.1	SAMN06650243		Ib	Gammaproteobacteria	Pseudomonadales	Moraxellaceae	Acinetobacter	2014				South Korea	Homo sapiens				Pulmonary		Human	Respiratory
Complete	NZ_CP020574.1	SAMN06650264		Ib	Gammaproteobacteria	Pseudomonadales	Moraxellaceae	Acinetobacter	2013				South Korea	Homo sapiens				Pulmonary		Human	Respiratory
Draft	LJEK02000126.1	SAMN04011444		cr	Gammaproteobacteria	Enterobacterales	Enterobacteriaceae	Klebsiella					South Africa	Homo sapiens			male	pus swab (trachea)	29.83432 S 30.99865 E	Human	Respiratory
Draft	LJEK02000124.1	SAMN04011444		Ib	Gammaproteobacteria	Enterobacterales	Enterobacteriaceae	Klebsiella					South Africa	Homo sapiens			male	pus swab (trachea)	29.83432 S 30.99865 E	Human	Respiratory
Draft	LIPL01000066.1	SAMN03997511		IbL	Gammaproteobacteria	Enterobacterales	Enterobacteriaceae	Klebsiella	2014				USA	Homo sapiens	hepatitis C and alcoholic liver cirrhosis			Respiratory	34.0561 N 118.4297 W	Human	Respiratory
Draft	MPXG03000127.1	SAMN05956063		IbL	Gammaproteobacteria	Enterobacterales	Enterobacteriaceae	Klebsiella	2012				USA	Homo sapiens				respiratory		Human	Respiratory
Draft	MPXH03000051.1	SAMN05956064		IbL	Gammaproteobacteria	Enterobacterales	Enterobacteriaceae	Klebsiella	2012				USA	Homo sapiens				respiratory		Human	Respiratory
Draft	MPXH03000041.1	SAMN05956064		Others	Gammaproteobacteria	Enterobacterales	Enterobacteriaceae	Klebsiella	2012				USA	Homo sapiens				respiratory		Human	Respiratory
Draft	MPXL03000047.1	SAMN05956068		IbL	Gammaproteobacteria	Enterobacterales	Enterobacteriaceae	Klebsiella	2012				USA	Homo sapiens				respiratory		Human	Respiratory
Draft	MPXM03000086.1	SAMN05956069		Ib	Gammaproteobacteria	Enterobacterales	Enterobacteriaceae	Klebsiella	2012				USA	Homo sapiens				respiratory		Human	Respiratory
Draft	MPXY03000100.1	SAMN05956081		IbL	Gammaproteobacteria	Enterobacterales	Enterobacteriaceae	Klebsiella	2012				USA	Homo sapiens				respiratory		Human	Respiratory
Draft	MPWF03000016.1	SAMN05956096		Ib	Gammaproteobacteria	Enterobacterales	Enterobacteriaceae	Klebsiella	2013				USA	Homo sapiens				respiratory		Human	Respiratory
Draft	MPWR03000069.1	SAMN05956108		Ib	Gammaproteobacteria	Enterobacterales	Enterobacteriaceae	Klebsiella	2013				USA	Homo sapiens				respiratory		Human	Respiratory
Draft	MPWU03000010.1	SAMN05956111		Ib	Gammaproteobacteria	Enterobacterales	Enterobacteriaceae	Klebsiella	2013				USA	Homo sapiens				respiratory		Human	Respiratory
Draft	MPWA03000080.1	SAMN05956123		Ib	Gammaproteobacteria	Enterobacterales	Enterobacteriaceae	Klebsiella	2013				USA	Homo sapiens				respiratory		Human	Respiratory
Draft	MPYP03000039.1	SAMN05956137		IbL	Gammaproteobacteria	Enterobacterales	Enterobacteriaceae	Klebsiella	2013				USA	Homo sapiens				respiratory		Human	Respiratory
Draft	MPYW03000138.1	SAMN05956144		IbL	Gammaproteobacteria	Enterobacterales	Enterobacteriaceae	Klebsiella	2015				USA	Homo sapiens				respiratory		Human	Respiratory
Complete	NZ_CP020853.1	SAMN06437491		cr	Gammaproteobacteria	Enterobacterales	Enterobacteriaceae	Klebsiella	2012				USA	Homo sapiens	Klebsiella Infections			respiratory	29.7107 N 95.4006 W	Human	Respiratory
Complete	NZ_CP020841.1	SAMN06438459		cr	Gammaproteobacteria	Enterobacterales	Enterobacteriaceae	Klebsiella	2014				USA	Homo sapiens	Klebsiella Infections			respiratory	29.7107 N 95.4006 W	Human	Respiratory
Draft	JCLU01000019.1	SAMN02138543		Ib	Gammaproteobacteria	Enterobacterales	Enterobacteriaceae	Enterobacter										RESPIRATORY		Human	Respiratory
Draft	JCLU01000025.1	SAMN02138543		Ib	Gammaproteobacteria	Enterobacterales	Enterobacteriaceae	Enterobacter										RESPIRATORY		Human	Respiratory
Draft	AXLK01000007.1	SAMN02138554		Ib	Gammaproteobacteria	Enterobacterales	Enterobacteriaceae	Enterobacter										RESPIRATORY		Human	Respiratory
Draft	AXLK01000004.1	SAMN02138554		Ib	Gammaproteobacteria	Enterobacterales	Enterobacteriaceae	Enterobacter										RESPIRATORY		Human	Respiratory
Draft	JCLK01000009.1	SAMN02138555		Ib	Gammaproteobacteria	Enterobacterales	Enterobacteriaceae	Enterobacter										Respiratory		Human	Respiratory
Draft	JCNY01000044.1	SAMN02138569		IbL	Gammaproteobacteria	Enterobacterales	Enterobacteriaceae	Klebsiella										Respiratory		Human	Respiratory
Draft	NFGS01000071.1	SAMN06761124		Ib	Gammaproteobacteria	Pseudomonadales	Pseudomonadaceae	Pseudomonas	2013/2014				Italy	Homo sapiens	Respiratory Tract Infections			Respiratory Sample	45.51 N 9.24 E	Human	Respiratory
Draft	NFGR01000020.1	SAMN06761125		Ib	Gammaproteobacteria	Pseudomonadales	Pseudomonadaceae	Pseudomonas	2013/2014				Italy	Homo sapiens	Respiratory Tract Infections			Respiratory Sample	45.51 N 9.24 E	Human	Respiratory
Draft	NFGQ01000074.1	SAMN06761126		IbL	Gammaproteobacteria	Pseudomonadales	Pseudomonadaceae	Pseudomonas	2013/2014				Italy	Homo sapiens	Respiratory Tract Infections			Respiratory Sample	45.51 N 9.24 E	Human	Respiratory
Draft	NFGP01000019.1	SAMN06761127		Ib	Gammaproteobacteria	Pseudomonadales	Pseudomonadaceae	Pseudomonas	2013/2014				Italy	Homo sapiens	Respiratory Tract Infections			Respiratory Sample	44.39 N 10.55 E	Human	Respiratory
Draft	NFGO01000041.1	SAMN06761128		Ib	Gammaproteobacteria	Pseudomonadales	Pseudomonadaceae	Pseudomonas	2013/2014				Italy	Homo sapiens	Respiratory Tract Infections			Respiratory Sample	44.39 N 10.55 E	Human	Respiratory
Draft	NFGN01000084.1	SAMN06761129		Ib	Gammaproteobacteria	Pseudomonadales	Pseudomonadaceae	Pseudomonas	2013/2014				Italy	Homo sapiens	Respiratory Tract Infections			Respiratory Sample	44.39 N 10.55 E	Human	Respiratory
Draft	NFGM01000055.1	SAMN06761130		Ib	Gammaproteobacteria	Pseudomonadales	Pseudomonadaceae	Pseudomonas	2013/2014				Italy	Homo sapiens	Respiratory Tract Infections			Respiratory Sample	44.39 N 10.55 E	Human	Respiratory
Draft	NFGL01000183.1	SAMN06761131		Ib	Gammaproteobacteria	Pseudomonadales	Pseudomonadaceae	Pseudomonas	2013/2014				Italy	Homo sapiens	Respiratory Tract Infections			Respiratory Sample	46.3 N 13.14 E	Human	Respiratory
Draft	NFGC01000059.1	SAMN06761140		Ib	Gammaproteobacteria	Pseudomonadales	Pseudomonadaceae	Pseudomonas	2013/2014				Italy	Homo sapiens	Respiratory Tract Infections			Respiratory Sample	43.47 N 11.14 E	Human	Respiratory
Draft	NFFY01000029.1	SAMN06761144		Ib	Gammaproteobacteria	Pseudomonadales	Pseudomonadaceae	Pseudomonas	2013/2014				Italy	Homo sapiens	Respiratory Tract Infections			Respiratory Sample	43.35 N 13.3 E	Human	Respiratory
Draft	NFFY01000029.1	SAMN06761144		Ib	Gammaproteobacteria	Pseudomonadales	Pseudomonadaceae	Pseudomonas	2013/2014				Italy	Homo sapiens	Respiratory Tract Infections			Respiratory Sample	43.35 N 13.3 E	Human	Respiratory
Draft	NFFX01000040.1	SAMN06761145		Ib	Gammaproteobacteria	Pseudomonadales	Pseudomonadaceae	Pseudomonas	2013/2014				Italy	Homo sapiens	Respiratory Tract Infections			Respiratory Sample	43.35 N 13.3 E	Human	Respiratory
Draft	NFFW01000047.1	SAMN06761146		Ib	Gammaproteobacteria	Pseudomonadales	Pseudomonadaceae	Pseudomonas	2013/2014				Italy	Homo sapiens	Respiratory Tract Infections			Respiratory Sample	43.35 N 13.3 E	Human	Respiratory
Draft	NFFV01000038.1	SAMN06761147		Ib	Gammaproteobacteria	Pseudomonadales	Pseudomonadaceae	Pseudomonas	2013/2014				Italy	Homo sapiens	Respiratory Tract Infections			Respiratory Sample	43.35 N 13.3 E	Human	Respiratory
Draft	NFFT01000053.1	SAMN06761149		Ib	Gammaproteobacteria	Pseudomonadales	Pseudomonadaceae	Pseudomonas	2013/2014				Italy	Homo sapiens	Respiratory Tract Infections			Respiratory Sample	43.35 N 13.3 E	Human	Respiratory
Draft	NFFQ01000021.1	SAMN06761152		Ib	Gammaproteobacteria	Pseudomonadales	Pseudomonadaceae	Pseudomonas	2013/2014				Italy	Homo sapiens	Respiratory Tract Infections			Respiratory Sample	41.54 N 12.25 E	Human	Respiratory
Draft	NFFP01000118.1	SAMN06761153		Ib	Gammaproteobacteria	Pseudomonadales	Pseudomonadaceae	Pseudomonas	2013/2014				Italy	Homo sapiens	Respiratory Tract Infections			Respiratory Sample	41.54 N 12.25 E	Human	Respiratory
Draft	NFFM01000067.1	SAMN06761156		Ib	Gammaproteobacteria	Pseudomonadales	Pseudomonadaceae	Pseudomonas	2013/2014				Italy	Homo sapiens	Respiratory Tract Infections			Respiratory Sample	40 N 18.09 E	Human	Respiratory
Draft	NFFL01000020.1	SAMN06761157		Ib	Gammaproteobacteria	Pseudomonadales	Pseudomonadaceae	Pseudomonas	2013/2014				Italy	Homo sapiens	Respiratory Tract Infections			Respiratory Sample	40 N 18.09 E	Human	Respiratory
Draft	NFFK01000022.1	SAMN06761158		Ib	Gammaproteobacteria	Pseudomonadales	Pseudomonadaceae	Pseudomonas	2013/2014				Italy	Homo sapiens	Respiratory Tract Infections			Respiratory Sample	40 N 18.09 E	Human	Respiratory
Draft	NFFG01000090.1	SAMN06761162		Ib	Gammaproteobacteria	Pseudomonadales	Pseudomonadaceae	Pseudomonas	2013/2014				Italy	Homo sapiens	Respiratory Tract Infections			Respiratory Sample	40.51 N 14.16 E	Human	Respiratory
Draft	NFFE01000043.1	SAMN06761164		Ib	Gammaproteobacteria	Pseudomonadales	Pseudomonadaceae	Pseudomonas	2013/2014				Italy	Homo sapiens	Respiratory Tract Infections			Respiratory Sample	40.51 N 14.16 E	Human	Respiratory
Draft	LAFV01000021.1	SAMN02996352		cr	Gammaproteobacteria	Enterobacterales	Enterobacteriaceae	Klebsiella	2014				USA	Homo sapiens	pneumonia			respiratory secretion		Human	Respiratory
Draft	JQCW01000055.1	SAMN02996352		cr	Gammaproteobacteria	Enterobacterales	Enterobacteriaceae	Klebsiella	2014				USA	Homo sapiens	pneumonia			respiratory secretion		Human	Respiratory
Draft	LAFX01000022.1	SAMN02996353		cr	Gammaproteobacteria	Enterobacterales	Enterobacteriaceae	Klebsiella	2014				USA	Homo sapiens	pneumonia			respiratory secretion		Human	Respiratory
Draft	JQCX01000050.1	SAMN02996353		cr	Gammaproteobacteria	Enterobacterales	Enterobacteriaceae	Klebsiella	2014				USA	Homo sapiens	pneumonia			respiratory secretion		Human	Respiratory
Draft	LAFW01000020.1	SAMN02996354		cr	Gammaproteobacteria	Enterobacterales	Enterobacteriaceae	Klebsiella	2014				USA	Homo sapiens	pneumonia			respiratory secretions		Human	Respiratory
Draft	JQDX01000050.1	SAMN02996354		cr	Gammaproteobacteria	Enterobacterales	Enterobacteriaceae	Klebsiella	2014				USA	Homo sapiens	pneumonia			respiratory secretions		Human	Respiratory
Draft	LAFU01000018.1	SAMN02996355		cr	Gammaproteobacteria	Enterobacterales	Enterobacteriaceae	Klebsiella	2014				USA	Homo sapiens	pneumonia			respiratory secretions		Human	Respiratory
Draft	JQDY01000052.1	SAMN02996355		cr	Gammaproteobacteria	Enterobacterales	Enterobacteriaceae	Klebsiella	2014				USA	Homo sapiens	pneumonia			respiratory secretions		Human	Respiratory
Draft	JTVD01000049.1	SAMN03105532		Ib	Gammaproteobacteria	Pseudomonadales	Pseudomonadaceae	Pseudomonas	2005				Argentina					respiratory tract infection		Human	Respiratory
Draft	JTTQ01000035.1	SAMN03105571		Ib	Gammaproteobacteria	Pseudomonadales	Pseudomonadaceae	Pseudomonas	2007				Argentina					respiratory tract infection		Human	Respiratory
Draft	JTSN01000019.1	SAMN03105600		IbL	Gammaproteobacteria	Pseudomonadales	Pseudomonadaceae	Pseudomonas	2008				Argentina					respiratory tract infection		Human	Respiratory
Draft	JTQS01000047.1	SAMN03105647		IbL	Gammaproteobacteria	Pseudomonadales	Pseudomonadaceae	Pseudomonas	2009				Argentina					respiratory tract infection		Human	Respiratory
Draft	JTUJ01000017.1	SAMN03105552		Ib	Gammaproteobacteria	Pseudomonadales	Pseudomonadaceae	Pseudomonas	2005				Brazil					respiratory tract infection		Human	Respiratory
Draft	JTUI01000085.1	SAMN03105553		Ib	Gammaproteobacteria	Pseudomonadales	Pseudomonadaceae	Pseudomonas	2007				Brazil					respiratory tract infection		Human	Respiratory
Draft	JTRS01000073.1	SAMN03105621		Ib	Gammaproteobacteria	Pseudomonadales	Pseudomonadaceae	Pseudomonas	2008				Brazil					respiratory tract infection		Human	Respiratory
Draft	JTMJ01000107.1	SAMN03105760		IbL	Gammaproteobacteria	Pseudomonadales	Pseudomonadaceae	Pseudomonas	2012				Brazil					respiratory tract infection		Human	Respiratory
Draft	JTUW01000069.1	SAMN03105539		Ib	Gammaproteobacteria	Pseudomonadales	Pseudomonadaceae	Pseudomonas	2006				China					respiratory tract infection		Human	Respiratory
Draft	JTPS01000005.1	SAMN03105673		Ib	Gammaproteobacteria	Pseudomonadales	Pseudomonadaceae	Pseudomonas	2010				China					respiratory tract infection		Human	Respiratory
Draft	JTSD01000056.1	SAMN03105610		Ib	Gammaproteobacteria	Pseudomonadales	Pseudomonadaceae	Pseudomonas	2008				Croatia					respiratory tract infection		Human	Respiratory
Draft	JTQA01000115.1	SAMN03105665		Ib	Gammaproteobacteria	Pseudomonadales	Pseudomonadaceae	Pseudomonas	2009				Croatia					respiratory tract infection		Human	Respiratory
Draft	JTQA01000089.1	SAMN03105665		Ib	Gammaproteobacteria	Pseudomonadales	Pseudomonadaceae	Pseudomonas	2009				Croatia					respiratory tract infection		Human	Respiratory
Draft	JTPL01000020.1	SAMN03105680		Ib	Gammaproteobacteria	Pseudomonadales	Pseudomonadaceae	Pseudomonas	2010				Croatia					respiratory tract infection		Human	Respiratory
Draft	JTUO01000079.1	SAMN03105547		Ib	Gammaproteobacteria	Pseudomonadales	Pseudomonadaceae	Pseudomonas	2006				France					respiratory tract infection		Human	Respiratory
Draft	JTPU01000053.1	SAMN03105671		Ib	Gammaproteobacteria	Pseudomonadales	Pseudomonadaceae	Pseudomonas	2010				Germany					respiratory tract infection		Human	Respiratory
Draft	JTWJ01000125.1	SAMN03105500		Ib	Gammaproteobacteria	Pseudomonadales	Pseudomonadaceae	Pseudomonas	2012				Italy					respiratory tract infection		Human	Respiratory
Draft	JTWC01000132.1	SAMN03105507		Ib	Gammaproteobacteria	Pseudomonadales	Pseudomonadaceae	Pseudomonas	2012				Italy					respiratory tract infection		Human	Respiratory
Draft	JTWC01000117.1	SAMN03105507		Ib	Gammaproteobacteria	Pseudomonadales	Pseudomonadaceae	Pseudomonas	2012				Italy					respiratory tract infection		Human	Respiratory
Draft	JTXR01000127.1	SAMN03105466		Ib	Gammaproteobacteria	Pseudomonadales	Pseudomonadaceae	Pseudomonas	2012				Mexico					respiratory tract infection		Human	Respiratory
Draft	JTXP01000193.1	SAMN03105468		Ib	Gammaproteobacteria	Pseudomonadales	Pseudomonadaceae	Pseudomonas	2012				Mexico					respiratory tract infection		Human	Respiratory
Draft	JTXF01000066.1	SAMN03105478		IbL	Gammaproteobacteria	Pseudomonadales	Pseudomonadaceae	Pseudomonas	2012				Philippines					respiratory tract infection		Human	Respiratory
Draft	JTXD01000152.1	SAMN03105480		Ib	Gammaproteobacteria	Pseudomonadales	Pseudomonadaceae	Pseudomonas	2012				Philippines					respiratory tract infection		Human	Respiratory
Draft	JTXV01000075.1	SAMN03105462		Ib	Gammaproteobacteria	Pseudomonadales	Pseudomonadaceae	Pseudomonas	2010				Spain					respiratory tract infection		Human	Respiratory
Draft	JTWA01000193.1	SAMN03105509		Ib	Gammaproteobacteria	Pseudomonadales	Pseudomonadaceae	Pseudomonas	2012				USA					respiratory tract infection		Human	Respiratory
Draft	JTVI01000034.1	SAMN03105527		Ib	Gammaproteobacteria	Pseudomonadales	Pseudomonadaceae	Pseudomonas	2005				USA					respiratory tract infection		Human	Respiratory
Draft	JUDS01000039.1	SAMN03223196		cr	Gammaproteobacteria	Enterobacterales	Enterobacteriaceae	Klebsiella	2012				Netherlands	Homo sapiens				throat	53.13 N 6.33 E	Human	Respiratory
Draft	JUDT01000071.1	SAMN03223200		cr	Gammaproteobacteria	Enterobacterales	Enterobacteriaceae	Klebsiella	2012				Netherlands	Homo sapiens				throat	53.13 N 6.33 E	Human	Respiratory
Draft	NGWR01000058.1	SAMN06917653		IbL	Gammaproteobacteria	Enterobacterales	Enterobacteriaceae	Klebsiella	2013				Italy	Homo sapiens	acute respiratory insufficiency		male	throat swab	45.4642 N 9.18944 E	Human	Respiratory
Draft	JMWP01000023.1	SAMN02581314		IbL	Gammaproteobacteria	Enterobacterales	Enterobacteriaceae	Klebsiella	2012				USA	Homo sapiens				Trach		Human	Respiratory
Draft	JMXJ01000026.1	SAMN02581337		IbL	Gammaproteobacteria	Enterobacterales	Enterobacteriaceae	Klebsiella	2013				USA	Homo sapiens				Trach		Human	Respiratory
Draft	JMXJ01000025.1	SAMN02581337		IbL	Gammaproteobacteria	Enterobacterales	Enterobacteriaceae	Klebsiella	2013				USA	Homo sapiens				Trach		Human	Respiratory
Draft	JMXJ01000024.1	SAMN02581337		IbL	Gammaproteobacteria	Enterobacterales	Enterobacteriaceae	Klebsiella	2013				USA	Homo sapiens				Trach		Human	Respiratory
Draft	JMXJ01000023.1	SAMN02581337		IbL	Gammaproteobacteria	Enterobacterales	Enterobacteriaceae	Klebsiella	2013				USA	Homo sapiens				Trach		Human	Respiratory
Draft	JMXZ01000032.1	SAMN02581355		IbL	Gammaproteobacteria	Enterobacterales	Enterobacteriaceae	Klebsiella	2013				USA	Homo sapiens				Trach		Human	Respiratory
Draft	ASFG01000036.1	SAMN02055510		Ib	Gammaproteobacteria	Pseudomonadales	Moraxellaceae	Acinetobacter	2006				USA	Homo sapiens			male	trachea	34.85889 N 111.665039 W	Human	Respiratory
Draft	LRMI02000006.1	SAMN04432981		Ib	Gammaproteobacteria	Pseudomonadales	Moraxellaceae	Acinetobacter	2015				USA	Homo sapiens		Sick	male	Trachea	45.5 N 122.5 W	Human	Respiratory
Draft	NKKO01000027.1	SAMN07257378		IbL	Gammaproteobacteria	Pseudomonadales	Moraxellaceae	Acinetobacter	2012				Brazil	Homo sapiens	Ventilator associated pneumonia			tracheal aspirate	18.8816 S 48.2599 W	Human	Respiratory
Complete	NZ_CP014999.1	SAMN04455155		Ib	Gammaproteobacteria	Pseudomonadales	Pseudomonadaceae	Pseudomonas	2006				Brazil	Homo sapiens				tracheal aspirate		Human	Respiratory
Complete	NZ_CP015002.1	SAMN04455156		Ib	Gammaproteobacteria	Pseudomonadales	Pseudomonadaceae	Pseudomonas	2007				Brazil	Homo sapiens				tracheal aspirate		Human	Respiratory
Draft	PDLB01000009.1	SAMN07312476		cr	Gammaproteobacteria	Enterobacterales	Enterobacteriaceae	Klebsiella	2015				Canada	Homo sapiens				tracheal aspirate		Human	Respiratory
Draft	PDLB01000009.1	SAMN07312476		cr	Gammaproteobacteria	Enterobacterales	Enterobacteriaceae	Klebsiella	2015				Canada	Homo sapiens				tracheal aspirate		Human	Respiratory
Draft	PDLB01000004.1	SAMN07312476		Ib	Gammaproteobacteria	Enterobacterales	Enterobacteriaceae	Klebsiella	2015				Canada	Homo sapiens				tracheal aspirate		Human	Respiratory
Draft	ASFF01000072.1	SAMN02055509		Ib	Gammaproteobacteria	Pseudomonadales	Moraxellaceae	Acinetobacter	2006				USA	Homo sapiens			female	tracheal aspirate	34.85889 N 111.665039 W	Human	Respiratory
Draft	ASFR01000008.1	SAMN02055523		Ib	Gammaproteobacteria	Pseudomonadales	Moraxellaceae	Acinetobacter	2009				USA	Homo sapiens			female	tracheal aspirate	34.85889 N 111.665039 W	Human	Respiratory
Draft	NCYA01000059.1	SAMN06461843		Ib	Gammaproteobacteria	Pseudomonadales	Moraxellaceae	Acinetobacter	2011				USA	Homo sapiens				tracheal aspirate	40.5 N 82.5 W	Human	Respiratory
Draft	LJEP02000084.1	SAMN04011449		Ib	Gammaproteobacteria	Enterobacterales	Yersiniaceae	Serratia	2013				South Africa	Homo sapiens			female	tracheal fluid	29.83432 S 30.99865 E	Human	Respiratory
Draft	LNHG01000144.1	SAMN04158289		IbL	Gammaproteobacteria	Enterobacterales	Enterobacteriaceae	Klebsiella	2011				Norway	Homo sapiens				Tracheal secretion		Human	Respiratory
Draft	LNIT01000064.1	SAMN04158328		IbL	Gammaproteobacteria	Enterobacterales	Enterobacteriaceae	Klebsiella	2014				Norway	Homo sapiens				Tracheal secretion		Human	Respiratory
Draft	BCBE01000104.1	SAMD00031663		Ib	Gammaproteobacteria	Pseudomonadales	Pseudomonadaceae	Pseudomonas	2009	human	Pharingitis		Japan	Homo sapiens						Human	Respiratory
Draft	BBTQ01000062.1	SAMD00020348		Ib	Gammaproteobacteria	Pseudomonadales	Moraxellaceae	Acinetobacter		human		Pharingitis	Japan						NA	Human	Respiratory
Draft	BBTY01000050.1	SAMD00020350		Ib	Gammaproteobacteria	Pseudomonadales	Moraxellaceae	Acinetobacter		human		Broncheal aspirate	Japan						NA	Human	Respiratory
Complete	CP024839.1	SAMN07944237	Plasmid	Ib	Gammaproteobacteria	Enterobacterales	Enterobacteriaceae	Klebsiella	2014				South Korea	Homo sapiens				Bronchial washing		Human	Respiratory
Complete	NZ_CP024839.1	SAMN07944237	Plasmid	Ib	Gammaproteobacteria	Enterobacterales	Enterobacteriaceae	Klebsiella	2014				South Korea	Homo sapiens				Bronchial washing		Human	Respiratory
Complete	NZ_CP022533.1	SAMN06765483	Plasmid	Ib	Gammaproteobacteria	Enterobacterales	Enterobacteriaceae	Enterobacter	2015				Australia	Homo sapiens				endotracheal tube		Human	Respiratory
Complete	NZ_CP018710.1	SAMN05412802	Plasmid	IbL	Gammaproteobacteria	Enterobacterales	Enterobacteriaceae	Klebsiella	2014				Germany	Homo sapiens	colonization		male	nasal swab	51.539190168651764 N 9.911562499999945 E	Human	Respiratory
Complete	NZ_CP013324.1	SAMN03733725	Plasmid	Ib	Gammaproteobacteria	Enterobacterales	Enterobacteriaceae	Klebsiella	2010				USA	Homo sapiens				Respiratory	38.14 N 78.45 W	Human	Respiratory
Complete	NZ_CP013326.1	SAMN03733725	Plasmid	Ib	Gammaproteobacteria	Enterobacterales	Enterobacteriaceae	Klebsiella	2010				USA	Homo sapiens				Respiratory	38.14 N 78.45 W	Human	Respiratory
Complete	NZ_CP011656.1	SAMN03733754	Plasmid	Ib	Gammaproteobacteria	Enterobacterales	Enterobacteriaceae	Citrobacter	2012				USA	Homo sapiens				Respiratory	38.14 N 78.45 W	Human	Respiratory
Complete	NZ_CP011639.1	SAMN03733805	Plasmid	Ib	Gammaproteobacteria	Enterobacterales	Yersiniaceae	Serratia	2011				USA	Homo sapiens				Respiratory	38.14 N 78.45 W	Human	Respiratory
Complete	NZ_CP020842.1	SAMN06438459	Plasmid	Ib	Gammaproteobacteria	Enterobacterales	Enterobacteriaceae	Klebsiella	2014				USA	Homo sapiens	Klebsiella Infections			respiratory	29.7107 N 95.4006 W	Human	Respiratory
Complete	NZ_CP023910.1	SAMN07312480	Plasmid	IbL	Gammaproteobacteria	Enterobacterales	Enterobacteriaceae	Klebsiella	2014				Canada	Human (homo sapiens)				respiratory		Human	Respiratory
Complete	NZ_CP023555.1	SAMN04011439	Plasmid	Ib	Gammaproteobacteria	Enterobacterales	Enterobacteriaceae	Klebsiella					South Africa	Homo sapiens			male	tracheal fluid	29.83432 S 30.99865 E	Human	Respiratory
Complete	NZ_CP018689.1	SAMN05412458	Plasmid	IbL	Gammaproteobacteria	Enterobacterales	Enterobacteriaceae	Klebsiella	2014				Germany	Homo sapiens	pneumonia		male	tracheal secretion	51.539190168651764 N 9.911562499999945 E	Human	Respiratory
Complete	NZ_CP022533.1	SAMN06765483	Plasmid	cr	Gammaproteobacteria	Enterobacterales	Enterobacteriaceae	Enterobacter	2015				Australia	Homo sapiens				endotracheal tube		Human	Respiratory
Complete	NZ_CP018318.1	SAMN05412444	Plasmid	IbL	Gammaproteobacteria	Enterobacterales	Enterobacteriaceae	Klebsiella	2013				Germany	Homo sapiens	colonization		male	nose	51.5392 N 9.9116 E	Human	Respiratory
Complete	NZ_CP020854.1	SAMN06437491	Plasmid	cr	Gammaproteobacteria	Enterobacterales	Enterobacteriaceae	Klebsiella	2012				USA	Homo sapiens	Klebsiella Infections			respiratory	29.7107 N 95.4006 W	Human	Respiratory
Complete	NZ_CP023555.1	SAMN04011439	Plasmid	cr	Gammaproteobacteria	Enterobacterales	Enterobacteriaceae	Klebsiella					South Africa	Homo sapiens			male	tracheal fluid	29.83432 S 30.99865 E	Human	Respiratory
Complete	NZ_CP018460.1	SAMN05412810	Plasmid	cr	Gammaproteobacteria	Enterobacterales	Enterobacteriaceae	Klebsiella	2014				Germany	Homo sapiens	pneumonia		male	tracheal secretion	51.539190168651764 N 9.911562499999945 E	Human	Respiratory
Draft	LNGP01000077.1	SAMN04158272		IbL	Gammaproteobacteria	Enterobacterales	Enterobacteriaceae	Klebsiella	2007				Norway	Homo sapiens				Expectorate		Human	Sputum
Draft	LNGW01000048.1	SAMN04158279		IbL	Gammaproteobacteria	Enterobacterales	Enterobacteriaceae	Klebsiella	2009				Norway	Homo sapiens				Expectorate		Human	Sputum
Draft	LNHA01000079.1	SAMN04158283		IbL	Gammaproteobacteria	Enterobacterales	Enterobacteriaceae	Klebsiella	2010				Norway	Homo sapiens				Expectorate		Human	Sputum
Draft	LLJQ01000062.1	SAMN04124437		Ib	Gammaproteobacteria	Enterobacterales	Enterobacteriaceae	Enterobacter	2014					Homo sapiens	pleumoniae			expectorate		Human	Sputum
Draft	BDSF01000409.1	SAMD00080817		Ib	Gammaproteobacteria	Enterobacterales	Enterobacteriaceae	Enterobacter	2013					Homo sapiens				Human sputum		Human	Sputum
Draft	JQNV01000114.1	SAMN02978823		Ib	Gammaproteobacteria	Pseudomonadales	Moraxellaceae	Acinetobacter	2013				Malaysia	Homo sapiens				mucoid sputum		Human	Sputum
Draft	LZDA01000026.1	SAMN05194774		Ib	Gammaproteobacteria	Pseudomonadales	Pseudomonadaceae	Pseudomonas	2007				Brazil	Homo sapiens	cystic fibrosis			sputum	23.5582004 S 46.676679000000036 W	Human	Sputum
Draft	MUJS01000013.1	SAMN05001990		Ib	Betaproteobacteria	Burkholderiales	Burkholderiaceae	Burkholderia	1990				Canada	Homo sapiens	Cystic Fibrosis			Sputum	49.24 N 123.12 W	Human	Sputum
Draft	MUWB01000055.1	SAMN05001991		Ib	Betaproteobacteria	Burkholderiales	Burkholderiaceae	Burkholderia	1991				Canada	Homo sapiens	Cystic Fibrosis			Sputum	49.24 N 123.12 W	Human	Sputum
Draft	MUWC01000050.1	SAMN05001992		Ib	Betaproteobacteria	Burkholderiales	Burkholderiaceae	Burkholderia	1992				Canada	Homo sapiens	Cystic Fibrosis			Sputum	49.24 N 123.12 W	Human	Sputum
Draft	MUWD01000050.1	SAMN05001993		Ib	Betaproteobacteria	Burkholderiales	Burkholderiaceae	Burkholderia	1993				Canada	Homo sapiens	Cystic Fibrosis			Sputum	49.24 N 123.12 W	Human	Sputum
Draft	MUWG01000081.1	SAMN05001996		Ib	Betaproteobacteria	Burkholderiales	Burkholderiaceae	Burkholderia	1994				Canada	Homo sapiens	Cystic Fibrosis			Sputum	49.24 N 123.12 W	Human	Sputum
Draft	MUWH01000048.1	SAMN05001997		Ib	Betaproteobacteria	Burkholderiales	Burkholderiaceae	Burkholderia	1995				Canada	Homo sapiens	Cystic Fibrosis			Sputum	49.24 N 123.12 W	Human	Sputum
Draft	MUWI01000063.1	SAMN05001998		Ib	Betaproteobacteria	Burkholderiales	Burkholderiaceae	Burkholderia	1995				Canada	Homo sapiens	Cystic Fibrosis			Sputum	49.24 N 123.12 W	Human	Sputum
Draft	MUWJ01000032.1	SAMN05001999		Ib	Betaproteobacteria	Burkholderiales	Burkholderiaceae	Burkholderia	1996				Canada	Homo sapiens	Cystic Fibrosis			Sputum	49.24 N 123.12 W	Human	Sputum
Draft	MUWK01000040.1	SAMN05002000		Ib	Betaproteobacteria	Burkholderiales	Burkholderiaceae	Burkholderia	1996				Canada	Homo sapiens	Cystic Fibrosis			Sputum	49.24 N 123.12 W	Human	Sputum
Draft	MUWL01000047.1	SAMN05002001		Ib	Betaproteobacteria	Burkholderiales	Burkholderiaceae	Burkholderia	1996				Canada	Homo sapiens	Cystic Fibrosis			Sputum	49.24 N 123.12 W	Human	Sputum
Draft	MUWM01000154.1	SAMN05002002		Ib	Betaproteobacteria	Burkholderiales	Burkholderiaceae	Burkholderia	1996				Canada	Homo sapiens	Cystic Fibrosis			Sputum	49.24 N 123.12 W	Human	Sputum
Draft	MUWN01000160.1	SAMN05002003		Ib	Betaproteobacteria	Burkholderiales	Burkholderiaceae	Burkholderia	1997				Canada	Homo sapiens	Cystic Fibrosis			Sputum	49.24 N 123.12 W	Human	Sputum
Draft	MUWO01000053.1	SAMN05002004		Ib	Betaproteobacteria	Burkholderiales	Burkholderiaceae	Burkholderia	1997				Canada	Homo sapiens	Cystic Fibrosis			Sputum	49.24 N 123.12 W	Human	Sputum
Draft	MUWP01000049.1	SAMN05002005		Ib	Betaproteobacteria	Burkholderiales	Burkholderiaceae	Burkholderia	1997				Canada	Homo sapiens	Cystic Fibrosis			Sputum	49.24 N 123.12 W	Human	Sputum
Draft	MUWQ01000026.1	SAMN05002006		Ib	Betaproteobacteria	Burkholderiales	Burkholderiaceae	Burkholderia	1998				Canada	Homo sapiens	Cystic Fibrosis			Sputum	49.24 N 123.12 W	Human	Sputum
Draft	MUWR01000061.1	SAMN05002007		Ib	Betaproteobacteria	Burkholderiales	Burkholderiaceae	Burkholderia	1998				Canada	Homo sapiens	Cystic Fibrosis			Sputum	49.24 N 123.12 W	Human	Sputum
Draft	MUWS01000163.1	SAMN05002008		Ib	Betaproteobacteria	Burkholderiales	Burkholderiaceae	Burkholderia	1999				Canada	Homo sapiens	Cystic Fibrosis			Sputum	49.24 N 123.12 W	Human	Sputum
Draft	MUWT01000191.1	SAMN05002009		Ib	Betaproteobacteria	Burkholderiales	Burkholderiaceae	Burkholderia	2000				Canada	Homo sapiens	Cystic Fibrosis			Sputum	49.24 N 123.12 W	Human	Sputum
Draft	MUWU01000009.1	SAMN05002010		Ib	Betaproteobacteria	Burkholderiales	Burkholderiaceae	Burkholderia	2000				Canada	Homo sapiens	Cystic Fibrosis			Sputum	49.24 N 123.12 W	Human	Sputum
Draft	MUWV01000055.1	SAMN05002011		Ib	Betaproteobacteria	Burkholderiales	Burkholderiaceae	Burkholderia	2000				Canada	Homo sapiens	Cystic Fibrosis			Sputum	49.24 N 123.12 W	Human	Sputum
Draft	MUWW01000177.1	SAMN05002012		Ib	Betaproteobacteria	Burkholderiales	Burkholderiaceae	Burkholderia	2000				Canada	Homo sapiens	Cystic Fibrosis			Sputum	49.24 N 123.12 W	Human	Sputum
Draft	JMRW01000043.1	SAMN02768887		Ib	Gammaproteobacteria	Pseudomonadales	Moraxellaceae	Acinetobacter	2012				China	Homo sapiens	pneumonia			sputum		Human	Sputum
Draft	JPLH01000009.1	SAMN02911265		Ib	Gammaproteobacteria	Pseudomonadales	Moraxellaceae	Acinetobacter	2012				China	Homo sapiens	None			sputum		Human	Sputum
Draft	JPLJ01000004.1	SAMN02911267		Ib	Gammaproteobacteria	Pseudomonadales	Moraxellaceae	Acinetobacter	2012				China	Homo sapiens	None			sputum		Human	Sputum
Draft	JRHW01000034.1	SAMN03068184		Ib	Gammaproteobacteria	Pseudomonadales	Moraxellaceae	Acinetobacter	2011				China	Homo sapiens				sputum		Human	Sputum
Draft	JSCG01000033.1	SAMN03068186		Ib	Gammaproteobacteria	Pseudomonadales	Moraxellaceae	Acinetobacter	2011				China	Homo sapiens				sputum		Human	Sputum
Draft	JSCI01000005.1	SAMN03068191		Ib	Gammaproteobacteria	Pseudomonadales	Moraxellaceae	Acinetobacter	2011				China	Homo sapiens				sputum		Human	Sputum
Draft	JSCZ01000008.1	SAMN03068192		Ib	Gammaproteobacteria	Pseudomonadales	Moraxellaceae	Acinetobacter	2011				China	Homo sapiens				sputum		Human	Sputum
Draft	JSDB01000028.1	SAMN03068195		Ib	Gammaproteobacteria	Pseudomonadales	Moraxellaceae	Acinetobacter	1999				China	Homo sapiens				sputum		Human	Sputum
Draft	JSDF01000005.1	SAMN03068246		Ib	Gammaproteobacteria	Pseudomonadales	Moraxellaceae	Acinetobacter	2011				China	Homo sapiens				sputum		Human	Sputum
Draft	JSCO01000018.1	SAMN03068249		Ib	Gammaproteobacteria	Pseudomonadales	Moraxellaceae	Acinetobacter	2005				China	Homo sapiens				sputum		Human	Sputum
Draft	JSCQ01000067.1	SAMN03068256		Ib	Gammaproteobacteria	Pseudomonadales	Moraxellaceae	Acinetobacter	2011				China	Homo sapiens				sputum		Human	Sputum
Draft	JSDH01000033.1	SAMN03068261		Ib	Gammaproteobacteria	Pseudomonadales	Moraxellaceae	Acinetobacter	2011				China	Homo sapiens				sputum		Human	Sputum
Draft	JSCV01000012.1	SAMN03068266		Ib	Gammaproteobacteria	Pseudomonadales	Moraxellaceae	Acinetobacter	2011				China	Homo sapiens				sputum		Human	Sputum
Draft	LGHQ01000049.1	SAMN03853645		Ib	Gammaproteobacteria	Pseudomonadales	Moraxellaceae	Acinetobacter	2012				China	Homo sapiens	pneumonia			sputum		Human	Sputum
Draft	LSEW01000042.1	SAMN04273129		IbL	Gammaproteobacteria	Enterobacterales	Enterobacteriaceae	Escherichia	2005				China	Homo sapiens	asymptomatic			sputum	30.3931 N 104.0353 E	Human	Sputum
Draft	LQCM01000047.1	SAMN04376868		Ib	Gammaproteobacteria	Pseudomonadales	Moraxellaceae	Acinetobacter	2014				China	Homo sapiens	obstructive lung disease			sputum	30.26 N 120.19 E	Human	Sputum
Draft	LQCN01000044.1	SAMN04376869		Ib	Gammaproteobacteria	Pseudomonadales	Moraxellaceae	Acinetobacter	2014				China	Homo sapiens	obstructive lung disease			sputum	30.26 N 120.19 E	Human	Sputum
Draft	LVYA01000047.1	SAMN04601187		Ib	Gammaproteobacteria	Pseudomonadales	Moraxellaceae	Acinetobacter	2009				China	Homo sapiens	hospitalacquired pneumonia			sputum	31.22 N 121.48 E	Human	Sputum
Draft	LYLM01000102.1	SAMN04745386		Ib	Gammaproteobacteria	Pseudomonadales	Moraxellaceae	Acinetobacter	2014				China	Homo sapiens				sputum	30.3 N 120.2 E	Human	Sputum
Draft	LYLB01000068.1	SAMN04745397		Ib	Gammaproteobacteria	Pseudomonadales	Moraxellaceae	Acinetobacter	2014				China	Homo sapiens	unknow			sputum	30.3 N 120.2 E	Human	Sputum
Draft	LYKY01000062.1	SAMN04745400		Ib	Gammaproteobacteria	Pseudomonadales	Moraxellaceae	Acinetobacter	2014				China	Homo sapiens	unknow			sputum	30.3 N 120.2 E	Human	Sputum
Draft	LYKR01000030.1	SAMN04745407		Ib	Gammaproteobacteria	Pseudomonadales	Moraxellaceae	Acinetobacter	2015				China	Homo sapiens	unknow			sputum	30.3 N 120.2 E	Human	Sputum
Draft	LYKM01000032.1	SAMN04745412		Ib	Gammaproteobacteria	Pseudomonadales	Moraxellaceae	Acinetobacter	2014				China	Homo sapiens	unknow			sputum	30.3 N 120.2 E	Human	Sputum
Draft	LYKL01000137.1	SAMN04745413		Ib	Gammaproteobacteria	Pseudomonadales	Moraxellaceae	Acinetobacter	2014				China	Homo sapiens	unknow			sputum	30.3 N 120.2 E	Human	Sputum
Draft	LYKA01000035.1	SAMN04745424		Ib	Gammaproteobacteria	Pseudomonadales	Moraxellaceae	Acinetobacter	2015				China	Homo sapiens	unknow			sputum	30.3 N 120.2 E	Human	Sputum
Draft	LYJU01000043.1	SAMN04745430		Ib	Gammaproteobacteria	Pseudomonadales	Moraxellaceae	Acinetobacter	2015				China	Homo sapiens				sputum	30.3 N 120.2 E	Human	Sputum
Draft	LYJT01000039.1	SAMN04745431		Ib	Gammaproteobacteria	Pseudomonadales	Moraxellaceae	Acinetobacter	2015				China	Homo sapiens				sputum	30.3 N 120.2 E	Human	Sputum
Draft	LYJS01000021.1	SAMN04745432		Ib	Gammaproteobacteria	Pseudomonadales	Moraxellaceae	Acinetobacter	2015				China	Homo sapiens				sputum	30.3 N 120.2 E	Human	Sputum
Draft	LYJR01000025.1	SAMN04745433		Ib	Gammaproteobacteria	Pseudomonadales	Moraxellaceae	Acinetobacter	2015				China	Homo sapiens				sputum	30.3 N 120.2 E	Human	Sputum
Draft	LYJO01000108.1	SAMN04745436		Ib	Gammaproteobacteria	Pseudomonadales	Moraxellaceae	Acinetobacter	2014				China	Homo sapiens				sputum	30.3 N 120.2 E	Human	Sputum
Draft	LYJF01000106.1	SAMN04745445		Ib	Gammaproteobacteria	Pseudomonadales	Moraxellaceae	Acinetobacter	2012				China	Homo sapiens				sputum	30.3 N 120.2 E	Human	Sputum
Draft	LYJE01000046.1	SAMN04745446		Ib	Gammaproteobacteria	Pseudomonadales	Moraxellaceae	Acinetobacter	2014				China	Homo sapiens				sputum	30.3 N 120.2 E	Human	Sputum
Draft	LYJD01000081.1	SAMN04745447		Ib	Gammaproteobacteria	Pseudomonadales	Moraxellaceae	Acinetobacter	2014				China	Homo sapiens				sputum	30.3 N 120.2 E	Human	Sputum
Draft	LYJC01000041.1	SAMN04745448		Ib	Gammaproteobacteria	Pseudomonadales	Moraxellaceae	Acinetobacter	2013				China	Homo sapiens				sputum	30.3 N 120.2 E	Human	Sputum
Draft	LYIW01000018.1	SAMN04745454		Ib	Gammaproteobacteria	Pseudomonadales	Moraxellaceae	Acinetobacter	2013				China	Homo sapiens				sputum	30.3 N 120.2 E	Human	Sputum
Draft	LYIV01000053.1	SAMN04745455		Ib	Gammaproteobacteria	Pseudomonadales	Moraxellaceae	Acinetobacter	2013				China	Homo sapiens				sputum	30.3 N 120.2 E	Human	Sputum
Draft	LYIP01000067.1	SAMN04745461		Ib	Gammaproteobacteria	Pseudomonadales	Moraxellaceae	Acinetobacter	2014				China	Homo sapiens				sputum	30.3 N 120.2 E	Human	Sputum
Draft	LYIM01000088.1	SAMN04745464		Ib	Gammaproteobacteria	Pseudomonadales	Moraxellaceae	Acinetobacter	2012				China	Homo sapiens				sputum	30.3 N 120.2 E	Human	Sputum
Draft	LYIL01000373.1	SAMN04745465		Ib	Gammaproteobacteria	Pseudomonadales	Moraxellaceae	Acinetobacter	2012				China	Homo sapiens				sputum	30.3 N 120.2 E	Human	Sputum
Draft	LYIK01000042.1	SAMN04745466		Ib	Gammaproteobacteria	Pseudomonadales	Moraxellaceae	Acinetobacter	2013				China	Homo sapiens				sputum	30.3 N 120.2 E	Human	Sputum
Draft	LYIJ01000038.1	SAMN04745467		Ib	Gammaproteobacteria	Pseudomonadales	Moraxellaceae	Acinetobacter	2013				China	Homo sapiens				sputum	30.3 N 120.2 E	Human	Sputum
Draft	LYHR01000204.1	SAMN04745485		Ib	Gammaproteobacteria	Pseudomonadales	Moraxellaceae	Acinetobacter	2013				China	Homo sapiens				sputum	30.3 N 120.2 E	Human	Sputum
Draft	LYHF01000040.1	SAMN04745497		Ib	Gammaproteobacteria	Pseudomonadales	Moraxellaceae	Acinetobacter	2013				China	Homo sapiens				sputum	30.3 N 120.2 E	Human	Sputum
Draft	LYGQ01000060.1	SAMN04745512		Ib	Gammaproteobacteria	Pseudomonadales	Moraxellaceae	Acinetobacter	2014				China	Homo sapiens				sputum	30.3 N 120.2 E	Human	Sputum
Draft	LYGP01000082.1	SAMN04745513		Ib	Gammaproteobacteria	Pseudomonadales	Moraxellaceae	Acinetobacter	2014				China	Homo sapiens				sputum	30.3 N 120.2 E	Human	Sputum
Draft	LYGO01000071.1	SAMN04745514		Ib	Gammaproteobacteria	Pseudomonadales	Moraxellaceae	Acinetobacter	2014				China	Homo sapiens				sputum	30.3 N 120.2 E	Human	Sputum
Draft	LYGE01000005.1	SAMN04745524		Ib	Gammaproteobacteria	Pseudomonadales	Moraxellaceae	Acinetobacter	2014				China	Homo sapiens				sputum	30.3 N 120.2 E	Human	Sputum
Draft	LYFS01000084.1	SAMN04745536		Ib	Gammaproteobacteria	Pseudomonadales	Moraxellaceae	Acinetobacter	2012				China	Homo sapiens				sputum	30.3 N 120.2 E	Human	Sputum
Draft	LYFR01000040.1	SAMN04745537		Ib	Gammaproteobacteria	Pseudomonadales	Moraxellaceae	Acinetobacter	2012				China	Homo sapiens				sputum	30.3 N 120.2 E	Human	Sputum
Draft	LYFP01000079.1	SAMN04745539		Ib	Gammaproteobacteria	Pseudomonadales	Moraxellaceae	Acinetobacter	2015				China	Homo sapiens				sputum	30.3 N 120.2 E	Human	Sputum
Draft	LYFI01000124.1	SAMN04745546		Ib	Gammaproteobacteria	Pseudomonadales	Moraxellaceae	Acinetobacter	2014				China	Homo sapiens				sputum	30.3 N 120.2 E	Human	Sputum
Draft	LYFE01000086.1	SAMN04745550		Ib	Gammaproteobacteria	Pseudomonadales	Moraxellaceae	Acinetobacter	2013				China	Homo sapiens				sputum	30.3 N 120.2 E	Human	Sputum
Draft	LYEY01000042.1	SAMN04745556		Ib	Gammaproteobacteria	Pseudomonadales	Moraxellaceae	Acinetobacter	2012				China	Homo sapiens				sputum	30.3 N 120.2 E	Human	Sputum
Draft	LYWN01000026.1	SAMN05170670		cr	Gammaproteobacteria	Enterobacterales	Enterobacteriaceae	Klebsiella	2012				China	Homo sapiens				sputum		Human	Sputum
Draft	LYWT01000015.1	SAMN05172944		cr	Gammaproteobacteria	Enterobacterales	Enterobacteriaceae	Klebsiella	2011				China	Homo sapiens				sputum		Human	Sputum
Draft	LYWX01000047.1	SAMN05172953		cr	Gammaproteobacteria	Enterobacterales	Enterobacteriaceae	Klebsiella	2011				China	Homo sapiens				sputum		Human	Sputum
Draft	MLYW01000004.1	SAMN05919682		Ib	Gammaproteobacteria	Pseudomonadales	Moraxellaceae	Acinetobacter	2010				China	homo sapiens	pneumonia			sputum	31 N 120 E	Human	Sputum
Draft	NKKN01000122.1	SAMN07251701		Ib	Gammaproteobacteria	Pseudomonadales	Moraxellaceae	Acinetobacter	2015				China	Homo sapiens	Acute pancreatitis			sputum		Human	Sputum
Draft	NKKM01000055.1	SAMN07251702		Ib	Gammaproteobacteria	Pseudomonadales	Moraxellaceae	Acinetobacter	2015				China	Homo sapiens	Pulmonary infection			sputum		Human	Sputum
Draft	NKKL01000075.1	SAMN07251703		Ib	Gammaproteobacteria	Pseudomonadales	Moraxellaceae	Acinetobacter	2015				China	Homo sapiens	Intestinal obstruction			sputum		Human	Sputum
Draft	NKKJ01000074.1	SAMN07251705		Ib	Gammaproteobacteria	Pseudomonadales	Moraxellaceae	Acinetobacter	2015				China	Homo sapiens	Respiratory failure			sputum		Human	Sputum
Draft	NKKI01000066.1	SAMN07251706		Ib	Gammaproteobacteria	Pseudomonadales	Moraxellaceae	Acinetobacter	2015				China	Homo sapiens	Bone fracture			sputum		Human	Sputum
Draft	NKKG01000091.1	SAMN07251708		Ib	Gammaproteobacteria	Pseudomonadales	Moraxellaceae	Acinetobacter	2015				China	Homo sapiens	Cerebral hemorrhage			sputum		Human	Sputum
Draft	NKKE01000068.1	SAMN07251710		Ib	Gammaproteobacteria	Pseudomonadales	Moraxellaceae	Acinetobacter	2015				China	Homo sapiens	Cerebral hemorrhage			sputum		Human	Sputum
Draft	NKKD01000030.1	SAMN07251711		Ib	Gammaproteobacteria	Pseudomonadales	Moraxellaceae	Acinetobacter	2015				China	Homo sapiens	Cerebral hemorrhage			sputum		Human	Sputum
Draft	NKKC01000062.1	SAMN07251712		Ib	Gammaproteobacteria	Pseudomonadales	Moraxellaceae	Acinetobacter	2015				China	Homo sapiens	Premature infant			sputum		Human	Sputum
Draft	NKKB01000025.1	SAMN07251713		Ib	Gammaproteobacteria	Pseudomonadales	Moraxellaceae	Acinetobacter	2015				China	Homo sapiens	Cerebral contusion			sputum		Human	Sputum
Draft	NKJY01000067.1	SAMN07251716		Ib	Gammaproteobacteria	Pseudomonadales	Moraxellaceae	Acinetobacter	2015				China	Homo sapiens	Pulmonary infection			sputum		Human	Sputum
Draft	NKJW01000078.1	SAMN07251718		Ib	Gammaproteobacteria	Pseudomonadales	Moraxellaceae	Acinetobacter	2015				China	Homo sapiens				sputum		Human	Sputum
Draft	NKJV01000047.1	SAMN07251719		Ib	Gammaproteobacteria	Pseudomonadales	Moraxellaceae	Acinetobacter	2015				China	Homo sapiens				sputum		Human	Sputum
Draft	NKJT01000087.1	SAMN07251721		Ib	Gammaproteobacteria	Pseudomonadales	Moraxellaceae	Acinetobacter	2015				China	Homo sapiens	COPD			sputum		Human	Sputum
Draft	NKJS01000116.1	SAMN07251722		Ib	Gammaproteobacteria	Pseudomonadales	Moraxellaceae	Acinetobacter	2015				China	Homo sapiens	Bone fracture			sputum		Human	Sputum
Draft	NKJR01000052.1	SAMN07251723		Ib	Gammaproteobacteria	Pseudomonadales	Moraxellaceae	Acinetobacter	2015				China	Homo sapiens	Infectious fever			sputum		Human	Sputum
Draft	NKJQ01000134.1	SAMN07251724		Ib	Gammaproteobacteria	Pseudomonadales	Moraxellaceae	Acinetobacter	2015				China	Homo sapiens	Pneumonia			sputum		Human	Sputum
Draft	NKJP01000083.1	SAMN07251725		Ib	Gammaproteobacteria	Pseudomonadales	Moraxellaceae	Acinetobacter	2015				China	Homo sapiens	Stomachache			sputum		Human	Sputum
Draft	NKJM01000028.1	SAMN07251728		Ib	Gammaproteobacteria	Pseudomonadales	Moraxellaceae	Acinetobacter	2015				China	Homo sapiens	Gastric cancer			sputum		Human	Sputum
Draft	NKJL01000105.1	SAMN07251729		Ib	Gammaproteobacteria	Pseudomonadales	Moraxellaceae	Acinetobacter	2015				China	Homo sapiens	Cerebrovascular disease			sputum		Human	Sputum
Complete	NZ_CP014540.1	SAMN03890255		Ib	Gammaproteobacteria	Pseudomonadales	Moraxellaceae	Acinetobacter	2010				China	Homo sapiens				sputum	23.14541 N 113.2581 E	Human	Sputum
Complete	NZ_CP012585.1	SAMN04910034		Ib	Gammaproteobacteria	Pseudomonadales	Pseudomonadaceae	Pseudomonas	2013				China	Homo sapiens	Ventilator associated pneumonia		male	Sputum	22.817 N 108.36649999999997 E	Human	Sputum
Complete	NZ_CP012578.1	SAMN04910045		Ib	Gammaproteobacteria	Pseudomonadales	Pseudomonadaceae	Pseudomonas	2013				China	Homo sapiens	Ventilator associated pneumonia		male	Sputum	22.817 N 108.36649999999997 E	Human	Sputum
Complete	NZ_CP012579.1	SAMN04910061		Ib	Gammaproteobacteria	Pseudomonadales	Pseudomonadaceae	Pseudomonas	2014				China	Homo sapiens	Ventilator associated pneumonia		male	Sputum	22.8167 N 108.3167 E	Human	Sputum
Complete	NZ_CP012579.1	SAMN04910061		Ib	Gammaproteobacteria	Pseudomonadales	Pseudomonadaceae	Pseudomonas	2014				China	Homo sapiens	Ventilator associated pneumonia		male	Sputum	22.8167 N 108.3167 E	Human	Sputum
Complete	NZ_CP012580.1	SAMN04910066		Ib	Gammaproteobacteria	Pseudomonadales	Pseudomonadaceae	Pseudomonas	2014				China	Homo sapiens	Ventilator associated pneumonia		male	Sputum	22.817 N 108.36649999999997 E	Human	Sputum
Complete	NZ_CP012581.1	SAMN04914381		Ib	Gammaproteobacteria	Pseudomonadales	Pseudomonadaceae	Pseudomonas	2014				China	Homo sapiens	Ventilator associated pneumonia		male	Sputum	22.817 N 108.36649999999997 E	Human	Sputum
Complete	NZ_CP012581.1	SAMN04914381		Ib	Gammaproteobacteria	Pseudomonadales	Pseudomonadaceae	Pseudomonas	2014				China	Homo sapiens	Ventilator associated pneumonia		male	Sputum	22.817 N 108.36649999999997 E	Human	Sputum
Complete	NZ_CP012582.1	SAMN04914386		Ib	Gammaproteobacteria	Pseudomonadales	Pseudomonadaceae	Pseudomonas	2014				China	Homo sapiens	Ventilator associated pneumonia		male	Sputum	22.8167 N 108.3167 E	Human	Sputum
Complete	NZ_CP012583.1	SAMN04914475		Ib	Gammaproteobacteria	Pseudomonadales	Pseudomonadaceae	Pseudomonas	2014				China	Homo sapiens	Ventilator associated pneumonia		male	Sputum	22.817 N 108.36649999999997 E	Human	Sputum
Complete	NZ_CP012583.1	SAMN04914475		Ib	Gammaproteobacteria	Pseudomonadales	Pseudomonadaceae	Pseudomonas	2014				China	Homo sapiens	Ventilator associated pneumonia		male	Sputum	22.817 N 108.36649999999997 E	Human	Sputum
Complete	NZ_CP012584.1	SAMN04914479		Ib	Gammaproteobacteria	Pseudomonadales	Pseudomonadaceae	Pseudomonas	2014				China	Homo sapiens	46		male	Sputum	22.817 N 108.36649999999997 E	Human	Sputum
Complete	NZ_CP012584.1	SAMN04914479		Ib	Gammaproteobacteria	Pseudomonadales	Pseudomonadaceae	Pseudomonas	2014				China	Homo sapiens	46		male	Sputum	22.817 N 108.36649999999997 E	Human	Sputum
Complete	NZ_CP018143.1	SAMN06046790		Ib	Gammaproteobacteria	Pseudomonadales	Moraxellaceae	Acinetobacter	2014				China	Homo sapiens	Infection			Sputum	39.54 N 116.23 E	Human	Sputum
Draft	NXHI01000085.1	SAMN07692767		cr	Gammaproteobacteria	Enterobacterales	Enterobacteriaceae	Enterobacter	2015				Ghana	Homo sapiens	Tuberclosis		male	sputum	6.6666 N 1.6163 W	Human	Sputum
Draft	LXNA01000078.1	SAMN04868723		IbL	Gammaproteobacteria	Enterobacterales	Enterobacteriaceae	Klebsiella	2013				Greece	Homo sapiens				Sputum	38.03 N 23.79 E	Human	Sputum
Draft	LXMH01000068.1	SAMN04868742		IbL	Gammaproteobacteria	Enterobacterales	Enterobacteriaceae	Klebsiella	2012				Greece	Homo sapiens				Sputum	38.03 N 23.79 E	Human	Sputum
Draft	ATHY01000046.1	SAMN02471176		Ib	Gammaproteobacteria	Pseudomonadales	Moraxellaceae	Acinetobacter	2017				Hong Kong	Homo sapiens				sputum		Human	Sputum
Draft	NGXX01000090.1	SAMN06917621		IbL	Gammaproteobacteria	Enterobacterales	Enterobacteriaceae	Klebsiella	2013				Italy	Homo sapiens	stroke		female	sputum	45.4642 N 9.18944 E	Human	Sputum
Draft	NGXQ01000117.1	SAMN06917628		IbL	Gammaproteobacteria	Enterobacterales	Enterobacteriaceae	Klebsiella	2013				Italy	Homo sapiens	chronic respiratory insufficiency		male	sputum	45.4642 N 9.18944 E	Human	Sputum
Draft	JUBH01000040.1	SAMN03223189		cr	Gammaproteobacteria	Enterobacterales	Enterobacteriaceae	Klebsiella	2012				Netherlands	Homo sapiens				Sputum	53.13 N 6.33 E	Human	Sputum
Draft	JUBI01000046.1	SAMN03223195		cr	Gammaproteobacteria	Enterobacterales	Enterobacteriaceae	Klebsiella	2012				Netherlands	Homo sapiens				Sputum	53.13 N 6.33 E	Human	Sputum
Draft	JUBN01000083.1	SAMN03223331		cr	Gammaproteobacteria	Enterobacterales	Enterobacteriaceae	Klebsiella	2012				Netherlands	Homo sapiens				Sputum	53.13 N 6.33 E	Human	Sputum
Draft	JXJB01000104.1	SAMN03281077		cr	Gammaproteobacteria	Enterobacterales	Enterobacteriaceae	Klebsiella	2013				Netherlands	Homo sapiens				Sputum	53.13 N 6.33 E	Human	Sputum
Draft	LXJW01000037.1	SAMN04924779		Ib	Gammaproteobacteria	Pseudomonadales	Moraxellaceae	Acinetobacter	2012				Saudi Arabia	Homo sapiens	Infection			Sputum	21.22 N 39.52 E	Human	Sputum
Draft	LXNE01000086.1	SAMN04924780		Ib	Gammaproteobacteria	Pseudomonadales	Moraxellaceae	Acinetobacter	2012				Saudi Arabia	Homo sapiens	Infection			sputum	21.22 N 39.52 E	Human	Sputum
Draft	LYNI01000035.1	SAMN04924782		Ib	Gammaproteobacteria	Pseudomonadales	Moraxellaceae	Acinetobacter	2012				Saudi Arabia	Homo sapiens	Infection			sputum	21.22 N 39.52 E	Human	Sputum
Draft	LYNL01000079.1	SAMN04924786		Ib	Gammaproteobacteria	Pseudomonadales	Moraxellaceae	Acinetobacter	2013				Saudi Arabia	Homo sapiens	Infection			Sputum	21.22 N 39.52 E	Human	Sputum
Draft	LJEB01000338.1	SAMN04011435		IbL	Gammaproteobacteria	Enterobacterales	Enterobacteriaceae	Citrobacter	2013				South Africa	Homo sapiens			male	sputum	29.83432 S 30.99865 E	Human	Sputum
Draft	LJEB01000337.1	SAMN04011435		IbL	Gammaproteobacteria	Enterobacterales	Enterobacteriaceae	Citrobacter	2013				South Africa	Homo sapiens			male	sputum	29.83432 S 30.99865 E	Human	Sputum
Draft	LJEM02000033.1	SAMN04011446		cr	Gammaproteobacteria	Enterobacterales	Enterobacteriaceae	Klebsiella					South Africa	Homo sapiens			male	sputum	29.83432 S 30.99865 E	Human	Sputum
Draft	LJEM02000029.1	SAMN04011446		Ib	Gammaproteobacteria	Enterobacterales	Enterobacteriaceae	Klebsiella					South Africa	Homo sapiens			male	sputum	29.83432 S 30.99865 E	Human	Sputum
Draft	LRIZ01000049.1	SAMN04431013		cr	Gammaproteobacteria	Enterobacterales	Enterobacteriaceae	Enterobacter	2012				South Africa	Homo sapiens	clinical or hostassociated bacteria	Diseased		sputum		Human	Sputum
Draft	NXIM01000052.1	SAMN06106833		cr	Gammaproteobacteria	Enterobacterales	Enterobacteriaceae	Enterobacter	2013				South Africa	Homo sapiens			male	sputum	25.76 S 28.09 E	Human	Sputum
Draft	NXIY01000075.1	SAMN06106845		cr	Gammaproteobacteria	Enterobacterales	Enterobacteriaceae	Klebsiella	2013				South Africa	Homo sapiens			male	sputum	25.76 S 28.09 E	Human	Sputum
Draft	NXKO01000048.1	SAMN06106888		Ib	Gammaproteobacteria	Enterobacterales	Enterobacteriaceae	Enterobacter	2013				South Africa	Homo sapiens				sputum	25.73 S 28.20 E	Human	Sputum
Draft	NXKO01000058.1	SAMN06106888		IbL	Gammaproteobacteria	Enterobacterales	Enterobacteriaceae	Enterobacter	2013				South Africa	Homo sapiens				sputum	25.73 S 28.20 E	Human	Sputum
Draft	NXKT01000337.1	SAMN06106892		cr	Gammaproteobacteria	Enterobacterales	Enterobacteriaceae	Klebsiella	2013				South Africa	Homo sapiens			female	sputum	25.73 S 28.20 E	Human	Sputum
Draft	NXKY01000494.1	SAMN06106897		cr	Gammaproteobacteria	Enterobacterales	Enterobacteriaceae	Klebsiella	2013				South Africa	Homo sapiens	TB case		female	sputum	25.73 S 28.20 E	Human	Sputum
Draft	NXLC01000357.1	SAMN06106901		cr	Gammaproteobacteria	Enterobacterales	Enterobacteriaceae	Klebsiella	2013				South Africa	Homo sapiens			female	sputum	25.73 S 28.20 E	Human	Sputum
Draft	NXLD01000430.1	SAMN06106902		IbL	Gammaproteobacteria	Enterobacterales	Enterobacteriaceae	Klebsiella	2013				South Africa	Homo sapiens	Pneumonia		female	sputum	25.73 S 28.20 E	Human	Sputum
Draft	ATAK01000137.1	SAMN02469602		IbL	Gammaproteobacteria	Enterobacterales	Enterobacteriaceae	Klebsiella	2017				South Korea	Homo sapiens				sputum		Human	Sputum
Complete	NZ_CP017648.1	SAMN05601669		Ib	Gammaproteobacteria	Pseudomonadales	Moraxellaceae	Acinetobacter	2015				South Korea	Homo sapiens				Sputum		Human	Sputum
Complete	NZ_CP017654.1	SAMN05601672		Ib	Gammaproteobacteria	Pseudomonadales	Moraxellaceae	Acinetobacter	2015				South Korea	Homo sapiens				Sputum		Human	Sputum
Complete	NZ_CP020584.1	SAMN06650260		Ib	Gammaproteobacteria	Pseudomonadales	Moraxellaceae	Acinetobacter	2013				South Korea	Homo sapiens				sputum		Human	Sputum
Draft	NIUH01000080.1	SAMN07203015		cr	Gammaproteobacteria	Enterobacterales	Enterobacteriaceae	Escherichia	2016				Thailand	Homo sapiens				sputum	13.7583 N 100.4854 E	Human	Sputum
Draft	NQEP01000055.1	SAMN07450690		cr	Gammaproteobacteria	Enterobacterales	Enterobacteriaceae	Klebsiella	2016				Thailand	Homo sapiens				sputum	13.7584 N 100.4855 E	Human	Sputum
Draft	NQEO01000020.1	SAMN07450691		cr	Gammaproteobacteria	Enterobacterales	Enterobacteriaceae	Klebsiella	2016				Thailand	Homo sapiens				sputum	13.7584 N 100.4855 E	Human	Sputum
Draft	NQEN01000056.1	SAMN07450692		cr	Gammaproteobacteria	Enterobacterales	Enterobacteriaceae	Klebsiella	2016				Thailand	Homo sapiens				sputum	13.7584 N 100.4855 E	Human	Sputum
Draft	NQEL01000066.1	SAMN07450694		cr	Gammaproteobacteria	Enterobacterales	Enterobacteriaceae	Klebsiella	2016				Thailand	Homo sapiens				sputum	13.7584 N 100.4855 E	Human	Sputum
Draft	NQEK01000035.1	SAMN07450695		cr	Gammaproteobacteria	Enterobacterales	Enterobacteriaceae	Klebsiella	2016				Thailand	Homo sapiens				sputum	13.7584 N 100.4855 E	Human	Sputum
Draft	NQEI01000050.1	SAMN07450697		cr	Gammaproteobacteria	Enterobacterales	Enterobacteriaceae	Klebsiella	2016				Thailand	Homo sapiens				sputum	13.7584 N 100.4855 E	Human	Sputum
Draft	NQDY01000052.1	SAMN07450707		cr	Gammaproteobacteria	Enterobacterales	Enterobacteriaceae	Shigella	2016				Thailand	Homo sapiens				sputum	13.7584 N 100.4855 E	Human	Sputum
Draft	NQDX01000012.1	SAMN07450708		cr	Gammaproteobacteria	Enterobacterales	Enterobacteriaceae	Shigella	2016				Thailand	Homo sapiens				sputum	13.7584 N 100.4855 E	Human	Sputum
Draft	LKAG01000032.1	SAMN04054216		IbL	Gammaproteobacteria	Pseudomonadales	Moraxellaceae	Acinetobacter	2011				United Kingdom	Homo sapiens	Organ failure			Sputum	52.6261 N 1.1358 W	Human	Sputum
Draft	ASES01000005.1	SAMN02055496		Ib	Gammaproteobacteria	Pseudomonadales	Moraxellaceae	Acinetobacter	2005				USA	Homo sapiens			female	sputum	34.85889 N 111.665039 W	Human	Sputum
Draft	ASGI01000104.1	SAMN02055539		Ib	Gammaproteobacteria	Pseudomonadales	Moraxellaceae	Acinetobacter	2006				USA	Homo sapiens				sputum	34.85889 N 111.665039 W	Human	Sputum
Draft	ASGL01000031.1	SAMN02055542		IbL	Gammaproteobacteria	Pseudomonadales	Moraxellaceae	Acinetobacter	2006				USA	Homo sapiens				sputum	34.85889 N 111.665039 W	Human	Sputum
Draft	ASGM01000005.1	SAMN02055543		IbL	Gammaproteobacteria	Pseudomonadales	Moraxellaceae	Acinetobacter	2006				USA	Homo sapiens				sputum	34.85889 N 111.665039 W	Human	Sputum
Draft	ASGN01000045.1	SAMN02055544		Ib	Gammaproteobacteria	Pseudomonadales	Moraxellaceae	Acinetobacter	2006				USA	Homo sapiens				sputum	34.85889 N 111.665039 W	Human	Sputum
Draft	JCMH01000010.1	SAMN02356602		IbL	Gammaproteobacteria	Enterobacterales	Enterobacteriaceae	Klebsiella					USA	Homo sapiens				sputum		Human	Sputum
Draft	ATEZ01000189.1	SAMN02469600		IbL	Gammaproteobacteria	Enterobacterales	Enterobacteriaceae	Klebsiella	2017				USA	Homo sapiens				sputum		Human	Sputum
Draft	JMZE01000032.1	SAMN02581242		IbL	Gammaproteobacteria	Enterobacterales	Enterobacteriaceae	Klebsiella	2013				USA	Homo sapiens				Sputum		Human	Sputum
Draft	JMZT01000017.1	SAMN02581273		IbL	Gammaproteobacteria	Enterobacterales	Enterobacteriaceae	Klebsiella	2013				USA	Homo sapiens				sputum		Human	Sputum
Draft	AYEW01000073.1	SAMN02597375		Ib	Gammaproteobacteria	Pseudomonadales	Moraxellaceae	Acinetobacter	2007				USA	Homo sapiens				sputum		Human	Sputum
Draft	AYOH01000004.1	SAMN02597375		Ib	Gammaproteobacteria	Pseudomonadales	Moraxellaceae	Acinetobacter	2007				USA	Homo sapiens				sputum		Human	Sputum
Draft	AYFA01000114.1	SAMN02597379		Ib	Gammaproteobacteria	Pseudomonadales	Moraxellaceae	Acinetobacter	2007				USA	Homo sapiens				sputum		Human	Sputum
Draft	AYFF01000061.1	SAMN02597384		Ib	Gammaproteobacteria	Pseudomonadales	Moraxellaceae	Acinetobacter	2007				USA	Homo sapiens				sputum		Human	Sputum
Draft	AYFM01000025.1	SAMN02597391		Ib	Gammaproteobacteria	Pseudomonadales	Moraxellaceae	Acinetobacter	2007				USA	Homo sapiens				sputum		Human	Sputum
Draft	AYFO01000084.1	SAMN02597393		Ib	Gammaproteobacteria	Pseudomonadales	Moraxellaceae	Acinetobacter	2007				USA	Homo sapiens				sputum		Human	Sputum
Draft	AYFR01000063.1	SAMN02597396		Ib	Gammaproteobacteria	Pseudomonadales	Moraxellaceae	Acinetobacter	2007				USA	Homo sapiens				sputum		Human	Sputum
Draft	AYFY01000063.1	SAMN02597403		Ib	Gammaproteobacteria	Pseudomonadales	Moraxellaceae	Acinetobacter	2008				USA	Homo sapiens				sputum		Human	Sputum
Draft	AYGE01000131.1	SAMN02597409		Ib	Gammaproteobacteria	Pseudomonadales	Moraxellaceae	Acinetobacter	2008				USA	Homo sapiens				sputum		Human	Sputum
Draft	AYGS01000026.1	SAMN02597422		Ib	Gammaproteobacteria	Pseudomonadales	Moraxellaceae	Acinetobacter	2007				USA	Homo sapiens				sputum		Human	Sputum
Draft	JYLR01000040.1	SAMN03333142		Ib	Gammaproteobacteria	Enterobacterales	Enterobacteriaceae	Enterobacter	2012				USA	Homo sapiens				Sputum	46 N 94 W	Human	Sputum
Draft	JYLU01000073.1	SAMN03333145		IbL	Gammaproteobacteria	Enterobacterales	Enterobacteriaceae	Enterobacter	2012				USA	Homo sapiens				Sputum	46 N 94 W	Human	Sputum
Draft	JZDG01000095.1	SAMN03333168		Ib	Gammaproteobacteria	Enterobacterales	Enterobacteriaceae	Enterobacter	2012				USA	Homo sapiens				Sputum	46 N 94 W	Human	Sputum
Draft	LORP01000001.1	SAMN03996286		cr	Gammaproteobacteria	Enterobacterales	Enterobacteriaceae	Escherichia	2014				USA	Homo sapiens	pneumonia		male	sputum		Human	Sputum
Draft	LORP01000005.1	SAMN03996286		cr	Gammaproteobacteria	Enterobacterales	Enterobacteriaceae	Escherichia	2014				USA	Homo sapiens	pneumonia		male	sputum		Human	Sputum
Draft	MSLN01000078.1	SAMN06107587		IbL	Gammaproteobacteria	Enterobacterales	Enterobacteriaceae	Klebsiella	2012				USA	Homo sapiens				sputum	46.7296 N 94.6859 W	Human	Sputum
Draft	MSNS01000015.1	SAMN06117784		IbL	Gammaproteobacteria	Pseudomonadales	Moraxellaceae	Acinetobacter	2013				USA	Homo sapiens				SPUTUM	40.5 N 82.5 W	Human	Sputum
Draft	NIAV01000090.1	SAMN06445922		Ib	Gammaproteobacteria	Enterobacterales	Enterobacteriaceae	Klebsiella	2008				USA	Homo sapiens	Ventilatorassociated pneumonia			Sputum	40.44 N 79.96 W	Human	Sputum
Draft	NIAL01000177.1	SAMN06445932		IbL	Gammaproteobacteria	Enterobacterales	Enterobacteriaceae	Klebsiella	2011				USA	Homo sapiens	Ventilatorassociated pneumonia			Sputum	40.44 N 79.96 W	Human	Sputum
Draft	MWVO01000002.1	SAMN06461788		Ib	Gammaproteobacteria	Pseudomonadales	Moraxellaceae	Acinetobacter	2009				USA	Homo sapiens				SPUTUM	40.5 N 82.5 W	Human	Sputum
Draft	MWVN01000055.1	SAMN06461789		Ib	Gammaproteobacteria	Pseudomonadales	Moraxellaceae	Acinetobacter	2009				USA	Homo sapiens				SPUTUM	40.5 N 82.5 W	Human	Sputum
Draft	NDAU01000019.1	SAMN06461792		Ib	Gammaproteobacteria	Pseudomonadales	Moraxellaceae	Acinetobacter	2012				USA	Homo sapiens				sputum	40.5 N 82.5 W	Human	Sputum
Draft	NDAT01000007.1	SAMN06461793		Ib	Gammaproteobacteria	Pseudomonadales	Moraxellaceae	Acinetobacter	2012				USA	Homo sapiens				sputum	40.5 N 82.5 W	Human	Sputum
Draft	NCZL01000063.1	SAMN06461796		Ib	Gammaproteobacteria	Pseudomonadales	Moraxellaceae	Acinetobacter	2009				USA	Homo sapiens				sputum	40.5 N 82.5 W	Human	Sputum
Draft	NCYX01000067.1	SAMN06461808		Ib	Gammaproteobacteria	Pseudomonadales	Moraxellaceae	Acinetobacter	2009				USA	Homo sapiens				sputum	40.5 N 82.5 W	Human	Sputum
Draft	NCYU01000058.1	SAMN06461811		Ib	Gammaproteobacteria	Pseudomonadales	Moraxellaceae	Acinetobacter	2009				USA	Homo sapiens				sputum	40.5 N 82.5 W	Human	Sputum
Draft	NCYT01000022.1	SAMN06461812		Ib	Gammaproteobacteria	Pseudomonadales	Moraxellaceae	Acinetobacter	2009				USA	Homo sapiens				sputum	40.5 N 82.5 W	Human	Sputum
Draft	NCYN01000037.1	SAMN06461819		Ib	Gammaproteobacteria	Pseudomonadales	Moraxellaceae	Acinetobacter	2009				USA	Homo sapiens				sputum	40.5 N 82.5 W	Human	Sputum
Draft	NCZU01000021.1	SAMN06461825		Ib	Gammaproteobacteria	Pseudomonadales	Moraxellaceae	Acinetobacter	2009				USA	Homo sapiens				sputum	40.5 N 82.5 W	Human	Sputum
Draft	NCZT01000045.1	SAMN06461826		Ib	Gammaproteobacteria	Pseudomonadales	Moraxellaceae	Acinetobacter	2009				USA	Homo sapiens				sputum	40.5 N 82.5 W	Human	Sputum
Draft	NDAR01000065.1	SAMN06461828		Ib	Gammaproteobacteria	Pseudomonadales	Moraxellaceae	Acinetobacter	2012				USA	Homo sapiens				sputum	40.5 N 82.5 W	Human	Sputum
Draft	NCYI01000014.1	SAMN06461833		Ib	Gammaproteobacteria	Pseudomonadales	Moraxellaceae	Acinetobacter	2011				USA	Homo sapiens				sputum	40.5 N 82.5 W	Human	Sputum
Draft	NCYD01000043.1	SAMN06461839		Ib	Gammaproteobacteria	Pseudomonadales	Moraxellaceae	Acinetobacter	2011				USA	Homo sapiens				sputum	40.5 N 82.5 W	Human	Sputum
Draft	NCYB01000083.1	SAMN06461842		Ib	Gammaproteobacteria	Pseudomonadales	Moraxellaceae	Acinetobacter	2011				USA	Homo sapiens				sputum	40.5 N 82.5 W	Human	Sputum
Draft	NCXT01000044.1	SAMN06461854		Ib	Gammaproteobacteria	Pseudomonadales	Moraxellaceae	Acinetobacter	2011				USA	Homo sapiens				sputum	40.5 N 82.5 W	Human	Sputum
Draft	NCZK01000060.1	SAMN06461855		Ib	Gammaproteobacteria	Pseudomonadales	Moraxellaceae	Acinetobacter	2010				USA	Homo sapiens				sputum	40.5 N 82.5 W	Human	Sputum
Draft	NCZW01000001.1	SAMN06461875		IbL	Gammaproteobacteria	Pseudomonadales	Moraxellaceae	Acinetobacter	2013				USA	Homo sapiens				sputum	40.5 N 82.5 W	Human	Sputum
Draft	NDAY01000013.1	SAMN06461879		IbL	Gammaproteobacteria	Pseudomonadales	Moraxellaceae	Acinetobacter	2012				USA	Homo sapiens				sputum	40.5 N 82.5 W	Human	Sputum
Complete	NZ_CP016298.1	SAMN04096369		Ib	Gammaproteobacteria	Pseudomonadales	Moraxellaceae	Acinetobacter					USA	Homo sapiens	Septicemia	Septicemia, acute &amp	male	Sputum	37.2667 N 79.9333 W	Human	Sputum
Complete	NZ_CP018256.1	SAMN06077192		Ib	Gammaproteobacteria	Pseudomonadales	Moraxellaceae	Acinetobacter	2008				USA	Homo sapiens				Sputum		Human	Sputum
Draft	AMIP01000081.1	SAMN02471233		Ib	Gammaproteobacteria	Pseudomonadales	Moraxellaceae	Acinetobacter						Homo sapiens				sputum		Human	Sputum
Complete	NZ_CP014215.1	SAMN04448797		Ib	Gammaproteobacteria	Pseudomonadales	Moraxellaceae	Acinetobacter	2014					Homo sapiens	sepsis			sputum		Human	Sputum
Draft	LLVN01000006.1	SAMN04128756		IbL	Gammaproteobacteria	Pseudomonadales	Pseudomonadaceae	Pseudomonas	1999				Belgium					Sputum		Human	Sputum
Draft	LLVK01000108.1	SAMN04128753		IbL	Gammaproteobacteria	Pseudomonadales	Pseudomonadaceae	Pseudomonas	1994				Greece					Sputum		Human	Sputum
Draft	NEQE01000026.1	SAMN06827909		Ib	Gammaproteobacteria	Pseudomonadales	Moraxellaceae	Acinetobacter	2009				USA					sputum	41.5051 N 81.6061 W	Human	Sputum
Draft	JJNL01000006.1	SAMN02138592		cr	Gammaproteobacteria	Enterobacterales	Enterobacteriaceae	Enterobacter										Sputum		Human	Sputum
Draft	MKFO01000028.1	SAMN05828195		cr	Gammaproteobacteria	Enterobacterales	Enterobacteriaceae	Escherichia	2014				China	Homo sapiens	Pulmonary infection			Sputum culture	30.3 N 120.2 E	Human	Sputum
Draft	AVPO01000049.1	SAMN06218435		Ib	Gammaproteobacteria	Pseudomonadales	Moraxellaceae	Acinetobacter					China	Homo sapiens				sputum from 85 year old female		Human	Sputum
Draft	BEVY01000091.1	SAMD00093542		Ib	Gammaproteobacteria	Pseudomonadales	Moraxellaceae	Acinetobacter	2015			sputum	Japan	Homo sapiens					38.272029 N 140.861268 E	Human	Sputum
Draft	BBOS01000134.1	SAMD00020341		Ib	Gammaproteobacteria	Pseudomonadales	Moraxellaceae	Acinetobacter		human		Human sputum	Japan						NA	Human	Sputum
Draft	BBTV01000077.1	SAMD00020343		Ib	Gammaproteobacteria	Pseudomonadales	Moraxellaceae	Acinetobacter		human		Human sputum	Japan						NA	Human	Sputum
Draft	BBUA01000066.1	SAMD00020353		Ib	Gammaproteobacteria	Pseudomonadales	Moraxellaceae	Acinetobacter		human		Human sputum	Japan						NA	Human	Sputum
Complete	NZ_CP016215.1	SAMN05006707	Plasmid	Ib	Gammaproteobacteria	Pseudomonadales	Pseudomonadaceae	Pseudomonas	2012				China	Homo sapiens	Respiratory disease			sputum	23.05385541700292 N 113.24860855937004 E	Human	Sputum
Complete	NZ_CP011576.1	SAMN03024610	Plasmid	cr	Gammaproteobacteria	Enterobacterales	Enterobacteriaceae	Klebsiella	2011				USA	Homo sapiens	Pneumonia			Sputum	38.14 N 78.45 W	Human	Sputum
Complete	NZ_CP008832.1	SAMN02786856	Plasmid	IbL	Gammaproteobacteria	Enterobacterales	Enterobacteriaceae	Klebsiella	2012				USA	Homo sapiens				sputum		Human	Sputum
Complete	NZ_CP010881.1	SAMN03287565	Plasmid	Ib	Gammaproteobacteria	Enterobacterales	Enterobacteriaceae	Escherichia	2012				USA	Homo sapiens	sepsis			sputum	46 N 94 W	Human	Sputum
Draft	NGYP01000117.1	SAMN06917603		IbL	Gammaproteobacteria	Enterobacterales	Enterobacteriaceae	Klebsiella	2012				Italy	Homo sapiens	chronic intestinal disease		male	bladder catheter	45.4642 N 9.18944 E	Human	Urine
Draft	AYQE01000032.1	SAMN02470232		cr	Gammaproteobacteria	Enterobacterales	Enterobacteriaceae	Klebsiella	2013				Lebanon					Genitourinary		Human	Urine
Draft	AYLY01000073.1	SAMN02470238		cr	Gammaproteobacteria	Enterobacterales	Enterobacteriaceae	Escherichia	2013				Lebanon					Genitourinary		Human	Urine
Draft	PEDW01000030.1	SAMN07766629		IbL	Gammaproteobacteria	Enterobacterales	Enterobacteriaceae	Klebsiella	2013				USA	Homo sapiens				indwelling urinary catheter	33.58 N 101.86 W	Human	Urine
Draft	PEDZ01000033.1	SAMN07766632		IbL	Gammaproteobacteria	Enterobacterales	Enterobacteriaceae	Klebsiella	2013				USA	Homo sapiens				indwelling urinary catheter	33.58 N 101.86 W	Human	Urine
Draft	PEEA01000025.1	SAMN07766633		IbL	Gammaproteobacteria	Enterobacterales	Enterobacteriaceae	Klebsiella	2013				USA	Homo sapiens				indwelling urinary catheter	33.58 N 101.86 W	Human	Urine
Draft	PEEB01000016.1	SAMN07766634		IbL	Gammaproteobacteria	Enterobacterales	Enterobacteriaceae	Klebsiella	2013				USA	Homo sapiens				indwelling urinary catheter	33.58 N 101.86 W	Human	Urine
Draft	PEEC01000129.1	SAMN07766635		IbL	Gammaproteobacteria	Enterobacterales	Enterobacteriaceae	Citrobacter	2013				USA	Homo sapiens				indwelling urinary catheter	33.58 N 101.86 W	Human	Urine
Draft	PEEG01000091.1	SAMN07766639		IbL	Gammaproteobacteria	Enterobacterales	Enterobacteriaceae	Klebsiella	2013				USA	Homo sapiens				indwelling urinary catheter	33.58 N 101.86 W	Human	Urine
Draft	PEEH01000083.1	SAMN07766640		IbL	Gammaproteobacteria	Enterobacterales	Enterobacteriaceae	Klebsiella	2013				USA	Homo sapiens				indwelling urinary catheter	33.58 N 101.86 W	Human	Urine
Draft	PEEI01000080.1	SAMN07766641		IbL	Gammaproteobacteria	Enterobacterales	Enterobacteriaceae	Klebsiella	2013				USA	Homo sapiens				indwelling urinary catheter	33.58 N 101.86 W	Human	Urine
Draft	PEEJ01000078.1	SAMN07766642		IbL	Gammaproteobacteria	Enterobacterales	Enterobacteriaceae	Citrobacter	2013				USA	Homo sapiens				indwelling urinary catheter	33.58 N 101.86 W	Human	Urine
Draft	PEEM01000068.1	SAMN07766645		IbL	Gammaproteobacteria	Enterobacterales	Enterobacteriaceae	Klebsiella	2013				USA	Homo sapiens				indwelling urinary catheter	33.58 N 101.86 W	Human	Urine
Draft	JSNH01000027.1	SAMN02801957		cr	Gammaproteobacteria	Enterobacterales	Enterobacteriaceae	Escherichia	2011				USA	Homo sapiens	urinary tract infection			patient with urinary tract infection		Human	Urine
Draft	JSNC01000081.1	SAMN02801962		cr	Gammaproteobacteria	Enterobacterales	Enterobacteriaceae	Escherichia	2011				USA	Homo sapiens	urinary tract infection			patient with urinary tract infection		Human	Urine
Draft	JSMG01000033.1	SAMN02801993		cr	Gammaproteobacteria	Enterobacterales	Enterobacteriaceae	Escherichia	2011				USA	Homo sapiens	urinary tract infection			patient with urinary tract infection		Human	Urine
Draft	JSLN01000601.1	SAMN02802019		cr	Gammaproteobacteria	Enterobacterales	Enterobacteriaceae	Escherichia	2011				USA	Homo sapiens	urinary tract infection			patient with urinary tract infection		Human	Urine
Draft	JSIU01000044.1	SAMN02802100		cr	Gammaproteobacteria	Enterobacterales	Enterobacteriaceae	Escherichia	2012				USA	Homo sapiens	urinary tract infection			patient with urinary tract infection		Human	Urine
Draft	JSFQ01000024.1	SAMN02802195		cr	Gammaproteobacteria	Enterobacterales	Enterobacteriaceae	Escherichia	2011				USA	Homo sapiens	urinary tract infection			patient with urinary tract infection		Human	Urine
Draft	LZET01000081.1	SAMN05212795		cr	Gammaproteobacteria	Enterobacterales	Enterobacteriaceae	Escherichia	2008				Sweden	Homo sapiens	Urinary tract infection		male	Urinary isolate due to clinical urinary tract infection in a young hospitalized boy	57.683023201019495 N 11.960492608521236 E	Human	Urine
Draft	MAKN01000050.1	SAMN05293825		cr	Gammaproteobacteria	Enterobacterales	Enterobacteriaceae	Klebsiella	2012				Denmark	Homo sapiens	UTI			urinary tract infection	55.64885185361473 N 12.4710313975811 E	Human	Urine
Draft	MAKN01000040.1	SAMN05293825		cr	Gammaproteobacteria	Enterobacterales	Enterobacteriaceae	Klebsiella	2012				Denmark	Homo sapiens	UTI			urinary tract infection	55.64885185361473 N 12.4710313975811 E	Human	Urine
Draft	JTVB01000028.1	SAMN03105534		Ib	Gammaproteobacteria	Pseudomonadales	Pseudomonadaceae	Pseudomonas	2005				Argentina					urinary tract infection		Human	Urine
Draft	JTVA01000009.1	SAMN03105535		Ib	Gammaproteobacteria	Pseudomonadales	Pseudomonadaceae	Pseudomonas	2005				Argentina					urinary tract infection		Human	Urine
Draft	JTVP01000072.1	SAMN03105520		Ib	Gammaproteobacteria	Pseudomonadales	Pseudomonadaceae	Pseudomonas	2004				Brazil					urinary tract infection		Human	Urine
Draft	JTVN01000057.1	SAMN03105522		Ib	Gammaproteobacteria	Pseudomonadales	Pseudomonadaceae	Pseudomonas	2004				Brazil					urinary tract infection		Human	Urine
Draft	JTRP01000030.1	SAMN03105624		Ib	Gammaproteobacteria	Pseudomonadales	Pseudomonadaceae	Pseudomonas	2008				Brazil					urinary tract infection		Human	Urine
Draft	JTUU01000043.1	SAMN03105541		Ib	Gammaproteobacteria	Pseudomonadales	Pseudomonadaceae	Pseudomonas	2006				China					urinary tract infection		Human	Urine
Draft	JTMS01000031.1	SAMN03105751		Ib	Gammaproteobacteria	Pseudomonadales	Pseudomonadaceae	Pseudomonas	2012				Colombia					urinary tract infection		Human	Urine
Draft	JTTC01000006.1	SAMN03105585		Ib	Gammaproteobacteria	Pseudomonadales	Pseudomonadaceae	Pseudomonas	2007				Croatia					urinary tract infection		Human	Urine
Draft	JTMG01000074.1	SAMN03105763		Ib	Gammaproteobacteria	Pseudomonadales	Pseudomonadaceae	Pseudomonas	2003				Croatia					urinary tract infection		Human	Urine
Draft	JTMC01000042.1	SAMN03105767		Ib	Gammaproteobacteria	Pseudomonadales	Pseudomonadaceae	Pseudomonas	2004				Germany					urinary tract infection		Human	Urine
Draft	JTXA01000187.1	SAMN03105483		IbL	Gammaproteobacteria	Pseudomonadales	Pseudomonadaceae	Pseudomonas	2012				Greece					urinary tract infection		Human	Urine
Draft	JTUA01000030.1	SAMN03105561		Ib	Gammaproteobacteria	Pseudomonadales	Pseudomonadaceae	Pseudomonas	2007				India					urinary tract infection		Human	Urine
Draft	JTYL01000023.1	SAMN03105446		Ib	Gammaproteobacteria	Pseudomonadales	Pseudomonadaceae	Pseudomonas	2009				Portugal					urinary tract infection		Human	Urine
Draft	JTXO01000067.1	SAMN03105469		Ib	Gammaproteobacteria	Pseudomonadales	Pseudomonadaceae	Pseudomonas	2012				Romania					urinary tract infection		Human	Urine
Draft	JTXK01000194.1	SAMN03105473		cr	Gammaproteobacteria	Pseudomonadales	Pseudomonadaceae	Pseudomonas	2012				Romania					urinary tract infection		Human	Urine
Draft	JTSB01000046.1	SAMN03105612		Ib	Gammaproteobacteria	Pseudomonadales	Pseudomonadaceae	Pseudomonas	2008				Spain					urinary tract infection		Human	Urine
Draft	JTOU01000059.1	SAMN03105697		Ib	Gammaproteobacteria	Pseudomonadales	Pseudomonadaceae	Pseudomonas	2010				Spain					urinary tract infection		Human	Urine
Draft	JTYI01000090.1	SAMN03105449		Ib	Gammaproteobacteria	Pseudomonadales	Pseudomonadaceae	Pseudomonas	2010				Taiwan					urinary tract infection		Human	Urine
Draft	JTYH01000104.1	SAMN03105450		Ib	Gammaproteobacteria	Pseudomonadales	Pseudomonadaceae	Pseudomonas	2010				Taiwan					urinary tract infection		Human	Urine
Draft	JXSV01000033.1	SAMN03276491		IbL	Gammaproteobacteria	Pseudomonadales	Moraxellaceae	Acinetobacter	1994				Argentina	Homo sapiens				urine	34.581389 S 58.406944 W	Human	Urine
Draft	JTGI01000139.1	SAMN03217331		Ib	Gammaproteobacteria	Enterobacterales	Enterobacteriaceae	Escherichia	2014				Australia	Homo sapiens	urinary tract infection	Diarrhoea and abdominal pain	female	urine	26.6269 S 152.9592 E	Human	Urine
Draft	JXCH01000061.1	SAMN03278119		cr	Gammaproteobacteria	Enterobacterales	Enterobacteriaceae	Klebsiella	2014				Australia	Homo sapiens	Kidney failure		female	Urine	27.4679 S 153.0278 E	Human	Urine
Draft	LFXT01000042.1	SAMN03798494		Ib	Gammaproteobacteria	Enterobacterales	Enterobacteriaceae	Escherichia	2014				Australia	Homo sapiens	Urinary tract infection			Urine	23.3750 S 150.5117 E	Human	Urine
Draft	LGAB01000002.1	SAMN03840817		IbL	Gammaproteobacteria	Enterobacterales	Enterobacteriaceae	Klebsiella	2014				Australia	Homo sapiens	Urinary tract infection			urine	27.4667 S 153.0333 E	Human	Urine
Draft	LRJV01000033.1	SAMN04430991		Ib	Gammaproteobacteria	Enterobacterales	Enterobacteriaceae	Enterobacter	2014				Australia	Homo sapiens	clinical or hostassociated bacteria	Diseased	male	urine		Human	Urine
Draft	PCGD01000123.1	SAMN07733419		cr	Gammaproteobacteria	Enterobacterales	Enterobacteriaceae	Klebsiella	2016				Belgium	Homo sapiens	urinary infection			urine	50.46 N 4.87 E	Human	Urine
Draft	LULD01000029.1	SAMN04550335		IbL	Gammaproteobacteria	Enterobacterales	Enterobacteriaceae	Klebsiella	2012				Brazil	Homo sapiens				Urine	25 S 49 W	Human	Urine
Draft	MUDC01000090.1	SAMN06279417		IbL	Gammaproteobacteria	Enterobacterales	Enterobacteriaceae	Enterobacter	2013				Brazil	Homo sapiens	urinary tract infection			urine	20.8279 S 49.3976 W	Human	Urine
[truncated: 1,967 more rows]
